# Supplementary material for: How Bacterial Chemoreceptors Evolve Novel Ligand Specificities
Source: mBio. 2020 Jan 21;11(1):e03066-19. doi: 10.1128/mBio.03066-19 (PMC6974571; doi:10.1128/mBio.03066-19)
Supplement: DATA SET S1 [file mBio.03066-19-sd001.xlsx]

## Sheet: Table S1A
Table S1) Bioinformatics data. A) The presence of PctA homologues in different Pseudomonadaceae.
The majority of Pseudomonas that do not belong to the Pseudomonas genus but to other genera (Pseudomonas_A, Pseudomonas_B, etc. according to GTDB) have homologs that are similar to PctA.
Identities are in comparison to dCache_1 domains of PctA, B and C chemoreceptors encoded in the genome of P. aeruginosa PAO1.
Genus	GTDB organism	NCBI Organism	PctA (MiST ID)	dCache_1 % identity (PAO1)	PctB (MiST ID)	dCache_1 % identity (PAO1)	PctC (MiST ID)	dCache_1 % identity (PAO1)
Pseudomonas_A	Pseudomonas_A saudiphocaensis	Pseudomonas saudiphocaensis strain 20_BN	GCF_000756775.1-BN1079_RS15265	57	GCF_000756775.1-BN1079_RS15265	54	GCF_000756775.1-BN1079_RS15265	43
	Pseudomonas_A stutzeri_F	Pseudomonas stutzeri MF28	GCF_000455665.1-L686_RS32250	70	GCF_000455665.1-L686_RS32250	63	GCF_001648195.1-PS273GM_RS12240	49
Pseudomonas_B	Pseudomonas _B luteola	Pseudomonas zeshuii strain KACC 15471	GCF_900141925.1-BUE40_RS03490	53	GCF_900141925.1-BUE40_RS21040	54	GCF_900141925.1-BUE40_RS03490	47
		Pseudomonas oleovorans strain MGY01	GCF_000732445.1-GL31_RS05885	72	GCF_000732445.1-GL31_RS05885	64	GCF_000732445.1-GL31_RS05885	50
Pseudomonas_C	Pseudomonas_C caeni	Pseudomonas caeni DSM 24390	GCF_000421765.1-H591_RS0111775	57	GCF_000421765.1-H591_RS0111775	54	GCF_000421765.1-H591_RS0111775	42
Pseudomonas_D	Pseudomonas_D sabulinigri	Pseudomonas sabulinigri strain JCM 14963	GCF_900105255.1-BLU26_RS06125	57	GCF_900105255.1-BLU26_RS06125	54	GCF_900105255.1-BLU26_RS06125	47
Pseudomonas_E	Pseudomonas_E azotoformans	Pseudomonas azotoformans strain S4	GCF_001579805.1-AYR47_RS00600	63	GCF_001579805.1-AYR47_RS00600	56	GCF_001579805.1-AYR47_RS00600	47
	Pseudomonas_E protegens	Pseudomonas protegens Pf-5	GCF_000012265.1-PFL_RS24350	59	GCF_000012265.1-PFL_RS24350	54	GCF_000012265.1-PFL_RS02015	47
Pseudomonas_F	Pseudomonas_F pseudoalcaligenes	Pseudomonas pseudoalcaligenes KF707 = NBRC 110670	GCF_002355475.1-KF707C_RS05785	68	GCF_002355475.1-KF707C_RS05785	62	GCF_002355475.1-KF707C_RS05785	52
	Pseudomonas_F resinovorans_A	Pseudomonas resinovorans NBRC 106553	GCF_000412695.1-PCA10_RS06035	70	GCF_000412695.1-PCA10_RS06035	64	GCF_000412695.1-PCA10_RS06035	51
Pseudomonas_G	Pseudomonas_G thermotolerans	Pseudomonas thermotolerans DSM 14292	GCF_000364625.1-H165_RS0116250	44	GCF_000364625.1-H165_RS0116250	46	GCF_000364625.1-H165_RS0116250	39
Pseudomonas_H			Not found		Not found		Not found
Pseudomonas_K			Not found		Not found		Not found
Pseudomonas_L	Pseudomonas_L hussainii	Pseudomonas hussainii strain JCM 19513	GCF_900109735.1-BMX80_RS01930	35	GCF_900109735.1-BMX80_RS01930	36	GCF_900109735.1-BMX80_RS01930	32
Pseudomonas_M	Pseudomonas_M indica	Pseudomonas indica NBRC 103045	GCF_002091635.1-PIN01S_RS06485	71	GCF_002091635.1-PIN01S_RS06485	63	GCF_002091635.1-PIN01S_RS06485	51
Pseudomonas_N	Pseudomonas_N azotifigens	Pseudomonas azotifigens DSM 17556	GCF_000425625.1-H610_RS0110205	63	GCF_000425625.1-H610_RS0110205	61	GCF_000425625.1-H610_RS0110205	48

## Sheet: Table S1B
Table S1) Bioinformatics data. B) Genetic alterations of the pctA, pctB and pctC genes and in their neighborhoods in P. aeruginosa strains.
Event	Strain	Genome assembly	Submitter
Loss of PctA and PctB.	Pseudomonas aeruginosa LESB58	GCF_000026645.1	Wellcome Trust Sanger Institute
	Pseudomonas aeruginosa LES431	GCF_000508765.1	IBIS, University Laval
	Pseudomonas aeruginosa	GCF_001516325.2	MSKCC
	Pseudomonas aeruginosa	GCF_001606045.1	Institute of Agro-products Processing Science and Technology, Chinese Academy of Agricultural Sciences
Pseudogenes instead of PctC and PctA.	Pseudomonas aeruginosa PAK	GCF_000568855.2	University of Texas at Austin
	Pseudomonas aeruginosa	GCF_002136115.1	Pseudomonas Italian work group
Pseudogenes instead of PctC and PctB.	Pseudomonas aeruginosa	GCF_001037195.1	University of Toronto
PctC turned into pseudogene.	Pseudomonas aeruginosa	GCF_001037385.1	University of Toronto
PctB turned into pseudogene.	Pseudomonas aeruginosa C40	GCF_000480475.1	Broad Institute
	Pseudomonas aeruginosa CF5	GCF_000481885.1	Broad Institute
PctA is lost.	Pseudomonas aeruginosa	GCF_001750705.1	Shanghai Jiao Tong University
	Pseudomonas aeruginosa HB13	GCF_000215775.4	University of Minho
PctB is lost.	Pseudomonas aeruginosa	GCF_001632245.1	The Forsyth Institute
	Pseudomonas aeruginosa	GCF_001554585.1	University of Michigan
	Pseudomonas aeruginosa	GCF_900148185.1	DTU
	Pseudomonas aeruginosa	GCF_900144465.1	DTU
PctC is lost.	Pseudomonas aeruginosa SJTD-1	GCF_000271985.2	Shanghai Jiao Tong University
	Pseudomonas aeruginosa VRFPA04	GCF_000473745.2	Vision research foundation, sankara nethralaya.
	Pseudomonas aeruginosa	GCF_002192475.1	Facultad de Medicina, Universidad Nacional Autonoma de Mexico
	Pseudomonas aeruginosa	GCF_002205355.1	Facultad de Medicina, Universidad Nacional Autonoma de Mexico
PctA and PctB changed places in gene neighborhood.	Pseudomonas aeruginosa	GCF_002330555.1	Northwestern University Feinberg School of Medicine
	Pseudomonas aeruginosa	GCF_000789725.1	AstraZeneca
Pseudogene before PctB (or immediately after PctA).	Pseudomonas aeruginosa BL02	GCF_000481105.1	Broad Institute
	Pseudomonas aeruginosa BL19	GCF_000480765.1	Broad Institute
	Pseudomonas aeruginosa BWH051	GCF_000629565.1	Broad Institute
	Pseudomonas aeruginosa MSH10	GCF_000481965.1	Broad Institute
	Pseudomonas aeruginosa BL11	GCF_000480925.1	Broad Institute
	Pseudomonas aeruginosa	GCF_002135765.1	Pseudomonas Italian work group
	Pseudomonas aeruginosa BWHPSA008	GCF_000481545.1	Broad Institute
	Pseudomonas aeruginosa UDL	GCF_000481845.1	Broad Institute
	Pseudomonas aeruginosa BWHPSA007	GCF_000481565.1	Broad Institute
Pseudogene after PctC.	Pseudomonas aeruginosa BWHPSA009	GCF_000481525.1	Broad Institute
	Pseudomonas aeruginosa 19660	GCF_000481765.1	Broad Institute
Small stand-alone MCP after PctB.	Pseudomonas aeruginosa	GCF_002135765.1	Pseudomonas Italian work group
No PctC, no DUF.	Pseudomonas aeruginosa PA103	GCF_000611975.2	Northwestern University Feinberg School of Medicine

## Sheet: Table S1C
Table S1) Bioinformatics data. C) The presence of pctA, pctB and pctC genes in different P. aeruginosa complete and draft genomes.
Organism	Assembly ID	#MCPs	pctC	pctA	pctB
Pseudomonas aeruginosa PAO1	GCF_000006765.1	26	GCF_000006765.1-PA4307	GCF_000006765.1-PA4309	GCF_000006765.1-PA4310
Pseudomonas aeruginosa UCBPP-PA14	GCF_000014625.1	26	GCF_000014625.1-PA14_RS22835	GCF_000014625.1-PA14_RS22845	GCF_000014625.1-PA14_RS22850
Pseudomonas aeruginosa PA7	GCF_000017205.1	23	GCF_000017205.1-PSPA7_RS23210	GCF_000017205.1-PSPA7_RS23220	GCF_000017205.1-PSPA7_RS23225
Pseudomonas aeruginosa LESB58	GCF_000026645.1	24	GCF_000026645.1-PLES_RS24125	missing	missing
Pseudomonas aeruginosa M18	GCF_000226155.1	26	GCF_000226155.1-PAM18_RS22470	GCF_000226155.1-PAM18_RS22480	GCF_000226155.1-PAM18_RS22485
Pseudomonas aeruginosa DK2	GCF_000271365.1	25	GCF_000271365.1-PADK2_RS22400	GCF_000271365.1-PADK2_RS22410	GCF_000271365.1-PADK2_RS22415
Pseudomonas aeruginosa SJTD-1	GCF_000271985.2	26	missing	GCF_000271985.2-A214_RS11395	GCF_000271985.2-A214_RS11390
Pseudomonas aeruginosa NCGM2.S1	GCF_000284555.1	26	GCF_000284555.1-NCGM2_RS06400	GCF_000284555.1-NCGM2_RS06390	GCF_000284555.1-NCGM2_RS06385
Pseudomonas aeruginosa DHS01	GCF_000496455.2	23	GCF_000496455.2-DPADHS01_RS26470	GCF_000496455.2-DPADHS01_RS26480	GCF_000496455.2-DPADHS01_RS26485
Pseudomonas aeruginosa B136-33	GCF_000359505.1	26	GCF_000359505.1-G655_RS22250	GCF_000359505.1-G655_RS22260	GCF_000359505.1-G655_RS22260
Pseudomonas aeruginosa RP73	GCF_000414035.1	26	GCF_000414035.1-M062_RS22655	GCF_000414035.1-M062_RS22665	GCF_000414035.1-M062_RS22670
Pseudomonas aeruginosa VRFPA04	GCF_000473745.2	32	missing	GCF_000473745.2-P797_RS06780	GCF_000473745.2-P797_RS06790
Pseudomonas aeruginosa DHS01	GCF_000496455.2	23	GCF_000496455.2-DPADHS01_RS26470	GCF_000496455.2-DPADHS01_RS26480	GCF_000496455.2-DPADHS01_RS26485
Pseudomonas aeruginosa PA1	GCF_000496605.2	24	GCF_000496605.2-PA1S_RS23410	GCF_000496605.2-PA1S_RS23425	GCF_000496605.2-PA1S_RS23425
Pseudomonas aeruginosa PA1R	GCF_000496645.1	24	GCF_000496645.1-PA1R_RS11430	GCF_000496645.1-PA1R_RS11440	GCF_000496645.1-PA1R_RS11445
Pseudomonas aeruginosa MTB-1	GCF_000504045.1	26	GCF_000504045.1-U769_RS23055	GCF_000504045.1-U769_RS23065	GCF_000504045.1-U769_RS23070
Pseudomonas aeruginosa LES431	GCF_000508765.1	24	GCF_000508765.1-T223_RS23755	missing	missing
Pseudomonas aeruginosa SCV20265	GCF_000510305.1	26	GCF_000510305.1-SCV20265_RS24165	GCF_000510305.1-SCV20265_RS24175	GCF_000510305.1-SCV20265_RS24180
Pseudomonas aeruginosa YL84	GCF_000524595.1	26	GCF_000524595.1-AI22_RS10595	GCF_000524595.1-AI22_RS10585	GCF_000524595.1-AI22_RS10580
Pseudomonas aeruginosa PAK	GCF_000568855.2	21	GCF_000568855.2-Y880_RS19820 Pseudogene	GCF_000568855.2-Y880_RS19820 Pseudogene	GCF_000568855.2-Y880_RS19825
Pseudomonas aeruginosa	GCF_000816985.1	25	GCF_000816985.1-F22031_RS04960	GCF_000816985.1-F22031_RS04970	GCF_000816985.1-F22031_RS04975
Pseudomonas aeruginosa	GCF_000829255.1	26	GCF_000829255.1-NCGM1984_RS24480	GCF_000829255.1-NCGM1984_RS24475	GCF_000829255.1-NCGM1984_RS24480
Pseudomonas aeruginosa	GCF_000829275.1	26	GCF_000829275.1-NCGM1900_RS10620	GCF_000829275.1-NCGM1900_RS10630	GCF_000829275.1-NCGM1900_RS10635
Pseudomonas aeruginosa	GCF_000829885.1	26	GCF_000829885.1-EG09_RS26765	GCF_000829885.1-EG09_RS26770	GCF_000829885.1-EG09_RS26780
Pseudomonas aeruginosa	GCF_000981825.1	26	GCF_000981825.1-YQ19_RS27025	GCF_000981825.1-YQ19_RS27035	GCF_000981825.1-YQ19_RS27040
Pseudomonas aeruginosa DSM 50071 = NBRC 12689	GCF_001045685.1	25	GCF_001045685.1-PA50071_RS22415	GCF_001045685.1-PA50071_RS22425	GCF_001045685.1-PA50071_RS22430
Pseudomonas aeruginosa	GCF_001077475.1	26	GCF_001077475.1-ADJ52_RS04705	GCF_001077475.1-ADJ52_RS04695	GCF_001077475.1-ADJ52_RS04690
Pseudomonas aeruginosa	GCF_001293085.1	24	GCF_001293085.1-AOD73_RS23405	GCF_001293085.1-AOD73_RS23415	GCF_001293085.1-AOD73_RS23420
Pseudomonas aeruginosa	GCF_001447845.1	26	GCF_001447845.1-ATC05_RS17480	GCF_001447845.1-ATC05_RS17470	GCF_001447845.1-ATC05_RS17465
Pseudomonas aeruginosa	GCF_001457615.1	25	GCF_001457615.1-AT700_RS22385	GCF_001457615.1-AT700_RS22395	GCF_001457615.1-AT700_RS22400
Pseudomonas aeruginosa	GCF_001482325.1	26	GCF_001482325.1-AU380_RS00225	GCF_001482325.1-AU380_RS00235	GCF_001482325.1-AU380_RS00240
Pseudomonas aeruginosa	GCF_001515845.2	26	GCF_001515845.2-HW02_RS25395	GCF_001515845.2-HW02_RS25405	GCF_001515845.2-HW02_RS25410
Pseudomonas aeruginosa	GCF_001515915.2	26	GCF_001515915.2-HW01_RS24390	GCF_001515915.2-HW01_RS24400	GCF_001515915.2-HW01_RS24405
Pseudomonas aeruginosa	GCF_001516005.1	25	GCF_001516005.1-HW00_RS04835	GCF_001516005.1-HW00_RS04845	GCF_001516005.1-HW00_RS04850
Pseudomonas aeruginosa	GCF_001516105.1	25	GCF_001516105.1-HV99_RS01020	GCF_001516105.1-HV99_RS01030	GCF_001516105.1-HV99_RS01035
Pseudomonas aeruginosa	GCF_001516165.2	26	GCF_001516165.2-HV98_RS24610	GCF_001516165.2-HV98_RS24620	GCF_001516165.2-HV98_RS24625
Pseudomonas aeruginosa	GCF_001516185.2	26	GCF_001516185.2-HV97_RS25360	GCF_001516185.2-HV97_RS25370	GCF_001516185.2-HV97_RS25375
Pseudomonas aeruginosa	GCF_001516205.2	26	GCF_001516205.2-HV96_RS25365	GCF_001516205.2-HV96_RS25375	GCF_001516205.2-HV96_RS25380
Pseudomonas aeruginosa	GCF_001516225.2	26	GCF_001516225.2-HV95_RS06950	GCF_001516225.2-HV95_RS06940	GCF_001516225.2-HV95_RS06935
Pseudomonas aeruginosa	GCF_001516245.2	26	GCF_001516245.2-HW10_RS23270	GCF_001516245.2-HW10_RS23280	GCF_001516245.2-HW10_RS23285
Pseudomonas aeruginosa	GCF_001516265.1	26	GCF_001516265.1-HW09_RS13285	GCF_001516265.1-HW09_RS13295	GCF_001516265.1-HW09_RS13300
Pseudomonas aeruginosa	GCF_001516305.2	26	GCF_001516305.2-HW07_RS23015	GCF_001516305.2-HW07_RS23025	GCF_001516305.2-HW07_RS23030
Pseudomonas aeruginosa	GCF_001516325.2	24	GCF_001516325.2-HW06_RS23500	missing	missing
Pseudomonas aeruginosa	GCF_001516345.1	26	GCF_001516345.1-HW05_RS24440	GCF_001516345.1-HW05_RS24430	GCF_001516345.1-HW05_RS24425
Pseudomonas aeruginosa	GCF_001516365.2	26	GCF_001516365.2-HW04_RS07795	GCF_001516365.2-HW04_RS07785	GCF_001516365.2-HW04_RS07780
Pseudomonas aeruginosa	GCF_001516385.1	26	GCF_001516385.1-HW03_RS23815	GCF_001516385.1-HW03_RS23805	GCF_001516385.1-HW03_RS23800
Pseudomonas aeruginosa	GCF_001518975.1	26	GCF_001518975.1-APT60_RS22710	GCF_001518975.1-APT60_RS22720	GCF_001518975.1-APT60_RS22725
Pseudomonas aeruginosa	GCF_001542795.2	26	GCF_001542795.2-HV94_RS22830	GCF_001542795.2-HV94_RS22840	GCF_001542795.2-HV94_RS22845
Pseudomonas aeruginosa	GCF_001542835.1	25	GCF_001542835.1-HW11_RS13995	GCF_001542835.1-HW11_RS13985	GCF_001542835.1-HW11_RS13980
Pseudomonas aeruginosa	GCF_001547955.1	27	GCF_001547955.1-PA257_RS25710	GCF_001547955.1-PA257_RS25720	GCF_001547955.1-PA257_RS25725
Pseudomonas aeruginosa	GCF_001548135.1	26	GCF_001548135.1-PA8380_RS23345	GCF_001548135.1-PA8380_RS23355	GCF_001548135.1-PA8380_RS23360
Pseudomonas aeruginosa	GCF_001548335.1	26	GCF_001548335.1-IOMTU133_RS24270	GCF_001548335.1-IOMTU133_RS24280	GCF_001548335.1-IOMTU133_RS24285
Pseudomonas aeruginosa	GCF_001594325.2	26	GCF_001594325.2-HW08_RS24365	GCF_001594325.2-HW08_RS24375	GCF_001594325.2-HW08_RS24380
Pseudomonas aeruginosa	GCF_001606045.1	24	GCF_001606045.1-OB07_RS22845	contains 1 pseudogene instead of pctA and pctB	missing
Pseudomonas aeruginosa	GCF_001618925.1	26	GCF_001618925.1-A4W92_RS09330	GCF_001618925.1-A4W92_RS09340	GCF_001618925.1-A4W92_RS09345
Pseudomonas aeruginosa	GCF_001632245.1	25	GCF_001632245.1-A6R75_RS02105	GCF_001632245.1-A6R75_RS02115	missing
Pseudomonas aeruginosa	GCF_001679685.1	26	GCF_001679685.1-A9P90_RS08040	GCF_001679685.1-A9P90_RS08050	GCF_001679685.1-A9P90_RS08055
Pseudomonas aeruginosa	GCF_001721745.1	26	GCF_001721745.1-AM599_RS23580	GCF_001721745.1-AM599_RS23590	GCF_001721745.1-AM599_RS23595
Pseudomonas aeruginosa	GCF_001721765.1	26	GCF_001721765.1-A6681_RS23570	GCF_001721765.1-A6681_RS23580	GCF_001721765.1-A6681_RS23585
Pseudomonas aeruginosa	GCF_001721785.1	26	GCF_001721785.1-A6688_RS23590	GCF_001721785.1-A6688_RS23600	GCF_001721785.1-A6688_RS23605
Pseudomonas aeruginosa	GCF_001721805.1	26	GCF_001721805.1-A6695_RS23710	GCF_001721805.1-A6695_RS23720	GCF_001721805.1-A6695_RS23725
Pseudomonas aeruginosa	GCF_001721825.1	26	GCF_001721825.1-A6701_RS23740	GCF_001721825.1-A6701_RS23750	GCF_001721825.1-A6701_RS23755
Pseudomonas aeruginosa	GCF_001721845.1	26	GCF_001721845.1-A6704_RS23720	GCF_001721845.1-A6704_RS23730	GCF_001721845.1-A6704_RS23735
Pseudomonas aeruginosa	GCF_001722005.2	26	GCF_001722005.2-BG483_RS24300	GCF_001722005.2-BG483_RS24310	GCF_001722005.2-BG483_RS24315
Pseudomonas aeruginosa	GCF_001722025.1	26	GCF_001722025.1-A7331_RS23710	GCF_001722025.1-A7331_RS23720	GCF_001722025.1-A7331_RS23725
Pseudomonas aeruginosa	GCF_001722045.1	26	GCF_001722045.1-A7329_RS23555	GCF_001722045.1-A7329_RS23565	GCF_001722045.1-A7329_RS23570
Pseudomonas aeruginosa	GCF_001729505.1	26	GCF_001729505.1-BGV84_RS22235	GCF_001729505.1-BGV84_RS22245	GCF_001729505.1-BGV84_RS22250
Pseudomonas aeruginosa	GCF_001750705.1	25	GCF_001750705.1-BHE76_RS05740	missing	GCF_001750705.1-BHE76_RS05755
Pseudomonas aeruginosa	GCF_001792835.1	26	GCF_001792835.1-PA1088_RS23725	GCF_001792835.1-PA1088_RS23735	GCF_001792835.1-PA1088_RS23740
Pseudomonas aeruginosa	GCF_001792855.1	26	GCF_001792855.1-PA8281_RS24755	GCF_001792855.1-PA8281_RS24765	GCF_001792855.1-PA8281_RS24770
Pseudomonas aeruginosa	GCF_001792875.1	26	GCF_001792875.1-PA11803_RS26210	GCF_001792875.1-PA11803_RS26220	GCF_001792875.1-PA11803_RS26225
Pseudomonas aeruginosa	GCF_001870265.1	26	GCF_001870265.1-PA7790_RS25150	GCF_001870265.1-PA7790_RS25160	GCF_001870265.1-PA7790_RS25165
Pseudomonas aeruginosa	GCF_001874465.1	26	GCF_001874465.1-BMR72_RS24245	GCF_001874465.1-BMR72_RS24255	GCF_001874465.1-BMR72_RS24260
Pseudomonas aeruginosa	GCF_001879525.1	25	GCF_001879525.1-AQ622_RS23925	GCF_001879525.1-AQ622_RS23935	GCF_001879525.1-AQ622_RS23940
Pseudomonas aeruginosa	GCF_001900195.1	26	GCF_001900195.1-SCVFeb_RS22640	GCF_001900195.1-SCVFeb_RS22650	GCF_001900195.1-SCVFeb_RS22655
Pseudomonas aeruginosa	GCF_001900225.1	26	GCF_001900225.1-SCVJan_RS22640	GCF_001900225.1-SCVJan_RS22650	GCF_001900225.1-SCVJan_RS22655
Pseudomonas aeruginosa	GCF_001900265.1	26	GCF_001900265.1-NHmuc_RS05520	GCF_001900265.1-NHmuc_RS05510	GCF_001900265.1-NHmuc_RS05505
Pseudomonas aeruginosa	GCF_002075065.1	26	GCF_002075065.1-AXW93_RS23700	GCF_002075065.1-AXW93_RS23710	GCF_002075065.1-AXW93_RS23715
Pseudomonas aeruginosa	GCF_002085605.1	26	GCF_002085605.1-BFV99_RS08100	GCF_002085605.1-BFV99_RS08090	GCF_002085605.1-BFV99_RS08085
Pseudomonas aeruginosa	GCF_002085755.1	25	GCF_002085755.1-E613_RS26995	GCF_002085755.1-E613_RS27005	GCF_002085755.1-E613_RS27010
Pseudomonas aeruginosa	GCF_002104595.1	27	GCF_002104595.1-B7W87_RS26615	GCF_002104595.1-B7W87_RS26625	GCF_002104595.1-B7W87_RS26630
Pseudomonas aeruginosa	GCF_002104615.1	26	GCF_002104615.1-B7W86_RS26065	GCF_002104615.1-B7W86_RS26075	GCF_002104615.1-B7W86_RS26080
Pseudomonas aeruginosa	GCF_002192475.1	25	missing	GCF_002192475.1-CDG41_RS26175	GCF_002192475.1-CDG41_RS26180
Pseudomonas aeruginosa	GCF_002192495.1	26	GCF_002192495.1-CDL16_RS27410	GCF_002192495.1-CDL16_RS27420	GCF_002192495.1-CDL16_RS27425
Pseudomonas aeruginosa	GCF_002205335.1	26	GCF_002205335.1-CD796_RS24190	GCF_002205335.1-CD796_RS24200	GCF_002205335.1-CD796_RS24205
Pseudomonas aeruginosa	GCF_002205355.1	25	missing	GCF_002205355.1-CD797_RS26930	GCF_002205355.1-CD797_RS26935
Pseudomonas aeruginosa	GCF_002205375.1	27	GCF_002205375.1-CD799_RS09795	GCF_002205375.1-CD799_RS09785	GCF_002205375.1-CD799_RS09780
Pseudomonas aeruginosa	GCF_002208645.1	26	GCF_002208645.1-CD800_RS10005	GCF_002208645.1-CD800_RS09995	GCF_002208645.1-CD800_RS09990
Pseudomonas aeruginosa	GCF_002215345.1	27	GCF_002215345.1-PSA83_RS25125	GCF_002215345.1-PSA83_RS25135	GCF_002215345.1-PSA83_RS25140
Pseudomonas aeruginosa	GCF_002223805.1	26	GCF_002223805.1-BWR11_RS24775	GCF_002223805.1-BWR11_RS24785	GCF_002223805.1-BWR11_RS24790
Pseudomonas aeruginosa	GCF_002237405.1	26	GCF_002237405.1-CGU45_RS10350	GCF_002237405.1-CGU45_RS10360	GCF_002237405.1-CGU45_RS10365
Pseudomonas aeruginosa	GCF_002237425.1	26	GCF_002237425.1-CGU46_RS16480	GCF_002237425.1-CGU46_RS16470	GCF_002237425.1-CGU46_RS16465
Pseudomonas aeruginosa	GCF_002287725.2	27	GCF_002287725.2-B8B76_RS25260	GCF_002287725.2-B8B76_RS25270	GCF_002287725.2-B8B76_RS25275
Pseudomonas aeruginosa	GCF_002411865.2	26	GCF_002411865.2-CP913_RS16230	GCF_002411865.2-CP913_RS16240	GCF_002411865.2-CP913_RS16245
Pseudomonas aeruginosa	GCF_002442855.1	26	GCF_002442855.1-AXX03_RS23200	GCF_002442855.1-AXX03_RS23210	GCF_002442855.1-AXX03_RS23215
Pseudomonas aeruginosa	GCF_002753655.1	26	GCF_002753655.1-CS058_RS23825	GCF_002753655.1-CS058_RS23835	GCF_002753655.1-CS058_RS23840
Pseudomonas aeruginosa	GCF_002812825.1	26	GCF_002812825.1-CWI25_RS24335	GCF_002812825.1-CWI25_RS24345	GCF_002812825.1-CWI25_RS24350
Pseudomonas aeruginosa	GCF_002812845.1	25	GCF_002812845.1-CWI24_RS24855	GCF_002812845.1-CWI24_RS24865	GCF_002812845.1-CWI24_RS24870
Pseudomonas aeruginosa	GCF_002812865.1	26	GCF_002812865.1-CWI23_RS24060	GCF_002812865.1-CWI23_RS24070	GCF_002812865.1-CWI23_RS24075
Pseudomonas aeruginosa	GCF_002812885.1	26	GCF_002812885.1-CWI22_RS24015	GCF_002812885.1-CWI22_RS24025	GCF_002812885.1-CWI22_RS24030
Pseudomonas aeruginosa	GCF_002812905.1	25	GCF_002812905.1-CWI21_RS24865	GCF_002812905.1-CWI21_RS24875	GCF_002812905.1-CWI21_RS24880
Pseudomonas aeruginosa	GCF_002812925.1	25	GCF_002812925.1-CWI20_RS24865	GCF_002812925.1-CWI20_RS24875	GCF_002812925.1-CWI20_RS24880
Pseudomonas aeruginosa	GCF_002946935.1	25	GCF_002946935.1-HV91_RS24270	GCF_002946935.1-HV91_RS24280	GCF_002946935.1-HV91_RS24285
Pseudomonas aeruginosa	GCF_002968515.1	26	GCF_002968515.1-CSB97_RS17365	GCF_002968515.1-CSB97_RS17375	GCF_002968515.1-CSB97_RS17380
Pseudomonas aeruginosa	GCF_002968585.1	26	GCF_002968585.1-CSB91_RS14255	GCF_002968585.1-CSB91_RS14265	GCF_002968585.1-CSB91_RS14270
Pseudomonas aeruginosa	GCF_002968655.1	26	GCF_002968655.1-CSB90_RS08085	GCF_002968655.1-CSB90_RS08075	GCF_002968655.1-CSB90_RS08070
Pseudomonas aeruginosa	GCF_002968695.1	26	GCF_002968695.1-CSB85_RS18785	GCF_002968695.1-CSB85_RS18795	GCF_002968695.1-CSB85_RS18800
Pseudomonas aeruginosa	GCF_002968755.1	25	GCF_002968755.1-CSB93_RS31470	GCF_002968755.1-CSB93_RS31480	GCF_002968755.1-CSB93_RS31485
Pseudomonas aeruginosa	GCF_002968955.1	26	GCF_002968955.1-CSB94_RS15575	GCF_002968955.1-CSB94_RS15565	GCF_002968955.1-CSB94_RS15560
Pseudomonas aeruginosa	GCF_002997005.1	27	GCF_002997005.1-AM474_RS21880	GCF_002997005.1-AM474_RS21870	GCF_002997005.1-AM474_RS21865
Pseudomonas aeruginosa	GCF_003025345.2	25	GCF_003025345.2-B7D75_RS22100	GCF_003025345.2-B7D75_RS22110	GCF_003025345.2-B7D75_RS22115
Pseudomonas aeruginosa	GCF_003028335.1	26	GCF_003028335.1-C8257_RS26505	GCF_003028335.1-C8257_RS26515	GCF_003028335.1-C8257_RS26520
Pseudomonas aeruginosa	GCF_003052005.1	28	GCF_003052005.1-DBA97_RS25010	GCF_003052005.1-DBA97_RS25020	GCF_003052005.1-DBA97_RS25025
Pseudomonas aeruginosa	GCF_003060845.1	26	GCF_003060845.1-C5B40_RS09790	GCF_003060845.1-C5B40_RS09780	GCF_003060845.1-C5B40_RS09775
Pseudomonas aeruginosa	GCF_003073615.1	25	GCF_003073615.1-CSC31_RS00930	GCF_003073615.1-CSC31_RS00920	GCF_003073615.1-CSC31_RS00915
Pseudomonas aeruginosa	GCF_003073695.1	25	GCF_003073695.1-CSC28_RS25535	GCF_003073695.1-CSC28_RS25545	GCF_003073695.1-CSC28_RS25550
Pseudomonas aeruginosa	GCF_003073735.1	26	GCF_003073735.1-CSC32_RS26675	GCF_003073735.1-CSC32_RS26685	GCF_003073735.1-CSC32_RS26690
Pseudomonas aeruginosa	GCF_003073795.1	25	GCF_003073795.1-CSC29_RS22750	GCF_003073795.1-CSC29_RS22760	GCF_003073795.1-CSC29_RS22765
Pseudomonas aeruginosa	GCF_003073895.1	27	GCF_003073895.1-CSC26_RS11115	GCF_003073895.1-CSC26_RS11105	GCF_003073895.1-CSC26_RS11100
Pseudomonas aeruginosa	GCF_003193645.1	24	GCF_003193645.1-CSC33_RS17375	GCF_003193645.1-CSC33_RS17385	GCF_003193645.1-CSC33_RS17390
Pseudomonas aeruginosa	GCF_003194245.1	25	GCF_003194245.1-CLH63_RS15740	GCF_003194245.1-CLH63_RS15750	GCF_003194245.1-CLH63_RS15755
Pseudomonas aeruginosa	GCF_002237425.1	26	GCF_002237425.1-CGU46_RS16480	GCF_002237425.1-CGU46_RS16470	GCF_002237425.1-CGU46_RS16465
Pseudomonas aeruginosa	GCF_002287725.2	27	GCF_002287725.2-B8B76_RS25260	GCF_002287725.2-B8B76_RS25270	GCF_002287725.2-B8B76_RS25275
Pseudomonas aeruginosa	GCF_002411865.2	26	GCF_002411865.2-CP913_RS16230	GCF_002411865.2-CP913_RS16240	GCF_002411865.2-CP913_RS16245
Pseudomonas aeruginosa	GCF_002442855.1	26	GCF_002442855.1-AXX03_RS23200	GCF_002442855.1-AXX03_RS23210	GCF_002442855.1-AXX03_RS23215
Pseudomonas aeruginosa	GCF_002753655.1	26	GCF_002753655.1-CS058_RS23825	GCF_002753655.1-CS058_RS23835	GCF_002753655.1-CS058_RS23840
Pseudomonas aeruginosa	GCF_002812825.1	26	GCF_002812825.1-CWI25_RS24335	GCF_002812825.1-CWI25_RS24345	GCF_002812825.1-CWI25_RS24350
Pseudomonas aeruginosa	GCF_002812845.1	25	GCF_002812845.1-CWI24_RS24855	GCF_002812845.1-CWI24_RS24865	GCF_002812845.1-CWI24_RS24870
Pseudomonas aeruginosa	GCF_002812865.1	26	GCF_002812865.1-CWI23_RS24060	GCF_002812865.1-CWI23_RS24070	GCF_002812865.1-CWI23_RS24075
Pseudomonas aeruginosa	GCF_002812885.1	26	GCF_002812885.1-CWI22_RS24015	GCF_002812885.1-CWI22_RS24025	GCF_002812885.1-CWI22_RS24030
Pseudomonas aeruginosa	GCF_002812905.1	25	GCF_002812905.1-CWI21_RS24865	GCF_002812905.1-CWI21_RS24875	GCF_002812905.1-CWI21_RS24880
Pseudomonas aeruginosa	GCF_002812925.1	25	GCF_002812925.1-CWI20_RS24865	GCF_002812925.1-CWI20_RS24875	GCF_002812925.1-CWI20_RS24880
Pseudomonas aeruginosa	GCF_002946935.1	25	GCF_002946935.1-HV91_RS24270	GCF_002946935.1-HV91_RS24280	GCF_002946935.1-HV91_RS24285
Pseudomonas aeruginosa	GCF_002968515.1	26	GCF_002968515.1-CSB97_RS17365	GCF_002968515.1-CSB97_RS17375	GCF_002968515.1-CSB97_RS17380
Pseudomonas aeruginosa	GCF_002968585.1	26	GCF_002968585.1-CSB91_RS14255	GCF_002968585.1-CSB91_RS14265	GCF_002968585.1-CSB91_RS14270
Pseudomonas aeruginosa	GCF_002968655.1	26	GCF_002968655.1-CSB90_RS08085	GCF_002968655.1-CSB90_RS08075	GCF_002968655.1-CSB90_RS08070
Pseudomonas aeruginosa	GCF_002968695.1	26	GCF_002968695.1-CSB85_RS18785	GCF_002968695.1-CSB85_RS18795	GCF_002968695.1-CSB85_RS18800
Pseudomonas aeruginosa	GCF_002968755.1	25	GCF_002968755.1-CSB93_RS31470	GCF_002968755.1-CSB93_RS31480	GCF_002968755.1-CSB93_RS31485
Pseudomonas aeruginosa	GCF_002968955.1	26	GCF_002968955.1-CSB94_RS15575	GCF_002968955.1-CSB94_RS15565	GCF_002968955.1-CSB94_RS15560
Pseudomonas aeruginosa	GCF_002997005.1	27	GCF_002997005.1-AM474_RS21880	GCF_002997005.1-AM474_RS21870	GCF_002997005.1-AM474_RS21865
Pseudomonas aeruginosa	GCF_003025345.2	25	GCF_003025345.2-B7D75_RS22100	GCF_003025345.2-B7D75_RS22110	GCF_003025345.2-B7D75_RS22115
Pseudomonas aeruginosa	GCF_003028335.1	26	GCF_003028335.1-C8257_RS26505	GCF_003028335.1-C8257_RS26515	GCF_003028335.1-C8257_RS26520
Pseudomonas aeruginosa	GCF_003052005.1	28	GCF_003052005.1-DBA97_RS25010	GCF_003052005.1-DBA97_RS25020	GCF_003052005.1-DBA97_RS25025
Pseudomonas aeruginosa	GCF_003060845.1	26	GCF_003060845.1-C5B40_RS09790	GCF_003060845.1-C5B40_RS09780	GCF_003060845.1-C5B40_RS09775
Pseudomonas aeruginosa	GCF_003073615.1	25	GCF_003073615.1-CSC31_RS00930	GCF_003073615.1-CSC31_RS00920	GCF_003073615.1-CSC31_RS00915
Pseudomonas aeruginosa	GCF_003073695.1	25	GCF_003073695.1-CSC28_RS25535	GCF_003073695.1-CSC28_RS25545	GCF_003073695.1-CSC28_RS25550
Pseudomonas aeruginosa	GCF_003073735.1	26	GCF_003073735.1-CSC32_RS26675	GCF_003073735.1-CSC32_RS26685	GCF_003073735.1-CSC32_RS26690
Pseudomonas aeruginosa	GCF_003073795.1	25	GCF_003073795.1-CSC29_RS22750	GCF_003073795.1-CSC29_RS22760	GCF_003073795.1-CSC29_RS22765
Pseudomonas aeruginosa	GCF_003073895.1	27	GCF_003073895.1-CSC26_RS11115	GCF_003073895.1-CSC26_RS11105	GCF_003073895.1-CSC26_RS11100
Pseudomonas aeruginosa	GCF_003193645.1	24	GCF_003193645.1-CSC33_RS17375	GCF_003193645.1-CSC33_RS17385	GCF_003193645.1-CSC33_RS17390
Pseudomonas aeruginosa	GCF_003194245.1	25	GCF_003194245.1-CLH63_RS15740	GCF_003194245.1-CLH63_RS15750	GCF_003194245.1-CLH63_RS15755
Pseudomonas aeruginosa	GCF_003204335.1	25	GCF_003204335.1-AM489_RS24475	GCF_003204335.1-AM489_RS24485	GCF_003204335.1-AM489_RS24490
Pseudomonas aeruginosa	GCF_003206535.1	26	GCF_003206535.1-DCS61_RS18820	GCF_003206535.1-DCS61_RS18830	GCF_003206535.1-DCS61_RS18835
Pseudomonas aeruginosa	GCF_003288335.1	26	GCF_003288335.1-CSC46_RS25060	GCF_003288335.1-CSC46_RS25050	GCF_003288335.1-CSC46_RS25045
Pseudomonas aeruginosa	GCF_003288355.1	25	GCF_003288355.1-CSC41_RS30520	GCF_003288355.1-CSC41_RS30530	GCF_003288355.1-CSC41_RS30535
Pseudomonas aeruginosa	GCF_003288435.1	26	GCF_003288435.1-CSC44_RS21420	GCF_003288435.1-CSC44_RS21410	GCF_003288435.1-CSC44_RS21405
Pseudomonas aeruginosa	GCF_003319235.1	26	GCF_003319235.1-CWE28_RS19435	GCF_003319235.1-CWE28_RS19425	GCF_003319235.1-CWE28_RS19420
Pseudomonas aeruginosa	GCF_003369735.1	27	GCF_003369735.1-Y89_RS24935	GCF_003369735.1-Y89_RS24945	GCF_003369735.1-Y89_RS24950
Pseudomonas aeruginosa	GCF_003369755.1	26	GCF_003369755.1-Y82_RS25240	GCF_003369755.1-Y82_RS25250	GCF_003369755.1-Y82_RS25255
Pseudomonas aeruginosa	GCF_003369775.1	29	GCF_003369775.1-Y31_RS07485	GCF_003369775.1-Y31_RS07475	GCF_003369775.1-Y31_RS07470
Pseudomonas aeruginosa	GCF_003408495.1	27	GCF_003408495.1-Ysp71_RS25430	GCF_003408495.1-Ysp71_RS25440	GCF_003408495.1-Ysp71_RS25445
Pseudomonas aeruginosa DK1	GCF_900069025.1	26	GCF_900069025.1-PADK1_RS22610	GCF_900069025.1-PADK1_RS22620	GCF_900069025.1-PADK1_RS22625
Pseudomonas aeruginosa	GCF_900070375.1	26	GCF_900070375.1-PAO1OR_RS22235	GCF_900070375.1-PAO1OR_RS22245	GCF_900070375.1-PAO1OR_RS22250
Pseudomonas aeruginosa	GCF_900095805.1	26	GCF_900095805.1-PHAGEPCYII10_RS22865	GCF_900095805.1-PHAGEPCYII10_RS22875	GCF_900095805.1-PHAGEPCYII10_RS22880
Pseudomonas aeruginosa	GCF_900149285.1	26	GCF_900149285.1-PERCYII10_RS22750	GCF_900149285.1-PERCYII10_RS22760	GCF_900149285.1-PERCYII10_RS22765
Pseudomonas aeruginosa C-NN2	GCF_900185255.1	26	GCF_900185255.1-PANN_RS25320	GCF_900185255.1-PANN_RS25330	GCF_900185255.1-PANN_RS25335
Pseudomonas aeruginosa	GCF_900243355.1	29	GCF_900243355.1-RW109_RS29065	GCF_900243355.1-RW109_RS29075	GCF_900243355.1-RW109_RS29080

## Sheet: Table S1D
Table S1) Bioinformatics data. D) The abundance of PctA homologs in different bacterial strains.
Organism	Genome Assembly Id	# of PctA homologs
Pseudomonas_aeruginosa_VRFPA04_strain=VRFPA04	GCA_000473745.3	10
Pseudomonas_aeruginosa_strain=VRFPA10	GCA_001045515.1	10
Pseudomonas_fluorescens_NCIMB_11764_strain=NCIMB_11764	GCA_000293885.3	9
Pseudomonas_pseudoalcaligenes_strain=S1	GCA_000962895.1	8
Vibrio_vulnificus_YJ016_strain=YJ016	GCA_000009745.1	7
Vibrio_anguillarum_775_strain=775	GCA_000217675.1	7
Pseudomonas_sp._GM18_strain=GM18	GCA_000282195.1	7
Pseudomonas_sp. GM41_2012 strain=GM412012	GCA_000282315.2	7
Pseudomonas_sp._GM102_strain=GM102	GCA_000282555.1	7
Listonella_anguillarum_M3_strain=M3	GCA_000462975.1	7
Pseudomonas_corrugata_CFBP_5454_strain=CFBP_5454	GCA_000522485.1	7
Pseudomonas_sp._URHB0015_strain=URHB0015	GCA_000620245.1	7
Vibrio_vulnificus_strain=93U204	GCA_000746665.1	7
Aliivibrio_wodanis_	GCA_000953695.1	7
Vibrio_cholerae_O1_biovar_El_Tor_str._N16961_strain=N16961	GCA_000006745.1	6
Vibrio_cholerae_MJ-1236_strain=MJ-1236	GCA_000022585.1	6
Vibrio_vulnificus_CMCP6_strain=CMCP6	GCA_000039765.1	6
Vibrio_cholerae_O1_str._2010EL-1786_strain=2010EL-1786	GCA_000166455.2	6
Vibrio_furnissii_NCTC_11218_strain=NCTC_11218	GCA_000184325.1	6
Pseudomonas_mandelii_JR-1_strain=JR-1	GCA_000257545.3	6
Pseudomonas_sp._GM49_strain=GM49	GCA_000282355.1	6
Pseudomonas_sp._GM50_strain=GM50	GCA_000282375.1	6
Pseudomonas_sp._GM55_strain=GM55	GCA_000282395.1	6
Pseudomonas_mandelii_36MFCvi1.1_strain=36MFCvi1.1	GCA_000381285.1	6
Pseudomonas_sp. G5 2012 strain=G5	GCA_000408945.1	6
Pseudomonas_vranovensis_DSM_16006_strain=DSM_16006	GCA_000425805.1	6
Vibrio_cholerae_strain=2012EL-2176	GCA_000765415.1	6
Vibrio_coralliilyticus_strain=RE98	GCA_000772065.1	6
Vibrio_anguillarum_strain=NB10	GCA_000786425.1	6
Pseudomonas_batumici_strain=UCM_B-321	GCA_000820515.1	6
Pseudomonas_sp._StFLB209_strain=StFLB209	GCA_000829415.1	6
Pseudomonas_sp._ES3-33_strain=ES3-33	GCA_000952175.1	6
Pseudomonas_sp._NBRC_111143_strain=NBRC_111143	GCA_001320965.1	6
Pseudomonas_corrugata_strain=NCPPB2445	GCA_001411965.1	6
Pseudomonas_putida_strain=ABAC8	GCA_001467305.1	6
Pseudomonas_psychrotolerans_strain=SB9	GCA_001476475.1	6
Pseudomonas_putida_strain=1A00316	GCA_001515585.2	6
Chromobacterium_violaceum_ATCC_12472_strain=ATCC_12472	GCA_000007705.1	5
Vibrio_fischeri_ES114_strain=ES114	GCA_000011805.1	5
Shewanella_baltica_OS155_strain=OS155	GCA_000015845.1	5
Vibrio_cholerae_M66-2_strain=M66-2	GCA_000021605.1	5
Vibrio_tasmaniensis_LGP32_strain=LGP32	GCA_000091465.1	5
Shewanella_baltica_BA175_strain=BA175	GCA_000147735.3	5
Shewanella_baltica_OS117_strain=OS117	GCA_000215895.1	5
Vibrio_cholerae_H1_strain=H1	GCA_000275645.1	5
Pseudomonas_sp._GM33_strain=GM33	GCA_000282295.1	5
Pseudomonas_sp._GM60_strain=GM60	GCA_000282415.1	5
Pseudomonas_sp._GM79_strain=GM79	GCA_000282495.1	5
Pseudomonas_sp._45MFCol3.1_strain=45MFCol3.1	GCA_000382025.1	5
Pseudomonas_sp._CF161_strain=CF161	GCA_000416215.1	5
Pseudomonas_taiwanensis_DSM_21245_strain=DSM_21245	GCA_000425785.1	5
Pseudomonas_alcaligenes_OT_69_strain=OT_69	GCA_000455385.1	5
Pseudomonas_alcaligenes_MRY13-0052_strain=MRY13-0052	GCA_000474255.1	5
Pseudomonas_sp._HPB0071_strain=HPB0071	GCA_000478505.2	5
Pseudomonas_taeanensis_MS-3_strain=MS-3	GCA_000498575.2	5
Pseudomonas_mosselii_SJ10_strain=SJ10	GCA_000498975.2	5
Pseudomonas_sp._QTF5_strain=QTF5	GCA_000512695.1	5
Pseudomonas_umsongensis_UNC430CL58Col_strain=UNC430CL58Col	GCA_000620285.1	5
Pseudomonas_mosselii_DSM_17497_strain=DSM_17497	GCA_000621225.1	5
Pseudomonas_sp._RIT288_strain=RIT288	GCA_000631985.1	5
Pseudomonas_japonica_NBRC_103040_=_DSM_22348_strain=NBRC_103040	GCA_000730585.1	5
Vibrio_coralliilyticus_strain=OCN014	GCA_000763535.2	5
Vibrio_tubiashii_ATCC_19109_strain=ATCC_19109	GCA_000772105.1	5
Pseudomonas_sp._SHC52_strain=SHC52	GCA_000801235.1	5
Pseudomonas_fluorescens_strain=AU10973	GCA_000801835.1	5
Vibrio_cholerae_MS6_strain=MS6	GCA_000829215.1	5
Photobacterium_gaetbulicola_Gung47_strain=Gung47	GCA_000940995.1	5
Pseudomonas_sp. 2 2015 strain=2 2015	GCA_000955865.1	5
Pseudomonas_fluorescens_PICF7_strain=PICF7	GCA_000963495.1	5
Pseudomonas_fluorescens_strain=C1	GCA_000967945.1	5
Pseudomonas_fluorescens_strain=C3	GCA_000967955.1	5
Pseudomonas_fluorescens_strain=C8	GCA_000967965.1	5
Pseudomonas_fluorescens_strain=H24	GCA_000968015.1	5
Pseudomonas_toyotomiensis_strain=KF710	GCA_000974625.1	5
Pseudomonas_sp._CCOS_191_strain=CCOS_191	GCA_001007005.1	5
Pseudomonas_brassicacearum_strain=LZ-4	GCA_001017815.1	5
Pseudomonas_lini_strain=DSM_16768	GCA_001042905.1	5
Pseudomonas_lini_strain=ZBG1	GCA_001238395.1	5
Pseudomonas_sp._P97.38_strain=P97.38	GCA_001269745.1	5
Pseudomonas_sp._655_strain=655	GCA_001280445.1	5
Pseudomonas_sp._In5_strain=In5	GCA_001308855.1	5
Pseudomonas_fluorescens strain=S613	GCA_001317545.1	5
Pseudomonas_mediterranea_strain=TEIC1105	GCA_001412185.1	5
Pseudomonas_sp._Leaf127_strain=Leaf127	GCA_001423155.1	5
Pseudomonas_sp._Root562_strain=Root562	GCA_001427125.1	5
Aeromonas_schubertii_strain=WL1483	GCA_001447335.1	5
Pseudomonas_psychrotolerans_strain=SB11	GCA_001476855.1	5
Vibrio_fluvialis_strain=ATCC_33809	GCA_001558415.1	5
Aeromonas_veronii_strain=TH0426	GCA_001593245.1	5
Pseudomonas_fluorescens_SBW25_strain=SBW25	GCA_000009225.1	4
Pseudomonas_protegens_Pf-5_strain=Pf-5	GCA_000012265.1	4
Pseudomonas_fluorescens_Pf0-1_strain=Pf0-1	GCA_000012445.1	4
Aeromonas_hydrophila_subsp._hydrophila_ATCC_7966_strain=ATCC_7966	GCA_000014805.1	4
Marinomonas_sp._MWYL1_strain=MWYL1	GCA_000017285.1	4
Shewanella_baltica_OS195_strain=OS195	GCA_000018765.1	4
Pseudomonas_putida_GB-1_strain=GB-1	GCA_000019125.1	4
Pseudomonas_putida_W619_strain=W619	GCA_000019445.1	4
Pseudomonas_entomophila_L48_strain=L48	GCA_000026105.1	4
Shewanella_putrefaciens_200_strain=200	GCA_000169215.2	4
Pseudomonas_syringae_pv._syringae_642_strain=642	GCA_000177515.1	4
Shewanella_baltica_OS678_strain=OS678	GCA_000178875.2	4
Pseudomonas_brassicacearum_subsp._brassicacearum_NFM421_strain=NFM421	GCA_000194805.1	4
Vibrio_cholerae_LMA3984-4_strain=LMA3984-4	GCA_000195065.1	4
Aeromonas_veronii_B565_strain=B565	GCA_000204115.1	4
Pseudomonas_mendocina_NK-01_strain=NK-01	GCA_000204295.1	4
Pseudomonas_fuscovaginae_UPB0736_strain=UPB0736	GCA_000251185.1	4
Pseudomonas_sp._R62_strain=R62	GCA_000257605.1	4
Pseudomonas_fluorescens_NZ052_strain=NZ052	GCA_000275925.1	4
Pseudomonas_gingeri_NCPPB_3146_strain=NCPPB_3146	GCA_000280765.1	4
Pseudomonas_sp._GM25_strain=GM25	GCA_000282255.1	4
Pseudomonas_sp._GM74_strain=GM74	GCA_000282455.1	4
Pseudomonas_sp._GM78_strain=GM78	GCA_000282475.1	4
Pseudomonas_sp._GM84_strain=GM84	GCA_000282535.1	4
Aeromonas_media_WS_strain=WS	GCA_000287215.3	4
Pseudomonas umsongensis 20MFCvi1.1 strain=20MFCvi1.1	GCA_000377725.1	4
Pseudomonas_putida_H8234_strain=H8234	GCA_000410575.1	4
Pseudomonas_putida_NBRC_14164_strain=NBRC_14164	GCA_000412675.1	4
Pseudomonas_syringae_pv._syringae_1212_strain=1212	GCA_000452465.2	4
Vibrio_campbellii_ATCC_BAA-1116_strain=ATCC_BAA-1116	GCA_000464435.1	4
Pseudomonas_sp._VLB120_strain=VLB120	GCA_000494915.1	4
Pseudomonas_putida_S13.1.2_strain=S13.1.2	GCA_000498395.3	4
Pseudomonas sp. 2-92 2010 strain=2-92	GCA_000503215.1	4
Pseudomonas sp. MOIL14HWK12:I1 strain=MOIL14HWK12:I1	GCA_000510705.1	4
Pseudomonas sp. MOIL14HWK12:I2 strain=MOIL14HWK12:I2	GCA_000510745.1	4
Pseudomonas_sp._FGI182_strain=FGI182	GCA_000511325.1	4
Aeromonas_hydrophila_4AK4_strain=4AK4	GCA_000512185.1	4
Pseudomonas_moraviensis_R28-S_strain=R28-S	GCA_000512275.1	4
Pseudomonas sp. LAMO17WK12:I2 strain=LAMO17WK12:I2	GCA_000514375.1	4
Pseudomonas_cichorii_JBC1_strain=JBC1	GCA_000517305.1	4
Aeromonas_hydrophila_YL17_strain=YL17	GCA_000612075.2	4
Pseudomonas_sp._CHM02_strain=CHM02	GCA_000612585.1	4
Pseudomonas sp. URMO17WK12:I8 strain=URMO17WK12:I8	GCA_000620365.1	4
Pseudomonas_knackmussii_B13_strain=B13	GCA_000689415.1	4
Pseudomonas_chlororaphis_strain=PA23	GCA_000698865.1	4
Pseudomonas_putida_strain=MC4-5222	GCA_000729805.1	4
Pseudomonas_oryzihabitans_NBRC_102199_strain=NBRC_102199	GCA_000730625.1	4
Pseudomonas_oleovorans_strain=MGY01	GCA_000732445.1	4
Pseudomonas_mendocina_S5.2_strain=S5.2	GCA_000733715.2	4
Pseudomonas_syringae_strain=GAW0119	GCA_000737245.1	4
Pseudomonas_sp._PTA1_strain=PTA1	GCA_000745605.1	4
Pseudomonas_alkylphenolia_strain=KL28	GCA_000746525.1	4
Pseudomonas_cremoricolorata_strain=ND07	GCA_000759535.1	4
Pseudomonas_sp._ML96_strain=ML96	GCA_000761545.1	4
Pseudomonas_sp._H2_strain=H2	GCA_000763225.1	4
Pseudomonas brassicacearum PP1 210F strain=PP1 210F	GCA_000785375.1	4
Pseudomonas_mendocina_ZWU0006_strain=ZWU0006	GCA_000798915.1	4
Pseudomonas_parafulva_strain=CRS01-1	GCA_000800255.1	4
Pseudomonas_putida_strain=PA14H7	GCA_000800615.1	4
Pseudomonas_fluorescens_strain=PA3G8	GCA_000800625.1	4
Pseudomonas_fluorescens_strain=AU2989	GCA_000801775.1	4
Pseudomonas_fluorescens_strain=SF39a	GCA_000817895.1	4
Pseudomonas_fluorescens_	GCA_000827755.2	4
Pseudomonas_fluorescens_strain=MEP34	GCA_000834545.1	4
Pseudomonas_sp._FeS53a_strain=FeS53a	GCA_000931385.1	4
Pseudomonas_fluorescens_strain=PCL1751	GCA_000934565.1	4
Pseudomonas_sp._10-1B_strain=10-1B	GCA_000935045.1	4
Gynuella_sunshinyii_YC6258_strain=YC6258	GCA_000940805.1	4
Aeromonas_hydrophila_strain=AH10	GCA_000963645.1	4
Pseudomonas_fluorescens_strain=H14	GCA_000968025.1	4
Pseudomonas_putida_strain=CBB5	GCA_001006135.1	4
Pseudomonas_fluorescens_strain=AU20219	GCA_001021695.1	4
Pseudomonas_chlororaphis_strain=UFB2	GCA_001023535.1	4
Pseudomonas_trivialis_strain=IHBB745	GCA_001186335.1	4
Pseudomonas_syringae_strain=Riq4	GCA_001238485.1	4
Pseudomonas_sp._CMR5c_strain=CMR5c	GCA_001269545.1	4
Pseudomonas_sp._RIT-PI-q_strain=RIT-PI-q	GCA_001297125.1	4
Pseudomonas_sp._RIT-PI-o_strain=RIT-PI-o	GCA_001297215.1	4
Pseudomonas_fluorescens_strain=FW300-N2E3	GCA_001307155.1	4
Pseudomonas_fluorescens_strain=FW300-N2C3	GCA_001307275.1	4
Pseudomonas_monteilii_strain=GTC_10897	GCA_001319945.1	4
Pseudomonas_sp._NBRC_111124_strain=NBRC_111124	GCA_001320245.1	4
Pseudomonas_sp._NBRC_111130_strain=NBRC_111130	GCA_001320485.1	4
Pseudomonas_sp._NBRC_111132_strain=NBRC_111132	GCA_001320565.1	4
Pseudomonas_sp._NBRC_111134_strain=NBRC_111134	GCA_001320655.1	4
Pseudomonas_sp._NBRC_111135_strain=NBRC_111135	GCA_001320705.1	4
Pseudomonas_congelans_strain=ICMP19117	GCA_001400775.1	4
Pseudomonas_sp._Leaf15_strain=Leaf15	GCA_001421425.1	4
Pseudomonas_sp._Leaf83_strain=Leaf83	GCA_001422075.1	4
Pseudomonas_sp._Root329_strain=Root329	GCA_001424925.1	4
Pseudomonas_sp._Leaf434_strain=Leaf434	GCA_001425545.1	4
Pseudomonas_sp._Root68_strain=Root68	GCA_001427765.1	4
Pseudomonas_fluorescens_strain=GW456-L13	GCA_001440325.1	4
Pseudoalteromonas_phenolica_strain=KCTC_12086	GCA_001444405.1	4
Pseudomonas_fluorescens_ICMP_11288_strain=ICMP_11288	GCA_001466835.1	4
Pseudomonas_fluorescens_strain=ICMP3636	GCA_001466915.1	4
Pseudomonas_psychrotolerans_strain=SB5	GCA_001476875.1	4
Pseudomonas_psychrotolerans_strain=NS337	GCA_001477475.1	4
Aeromonas_hydrophila_strain=D4	GCA_001518775.1	4
Pseudomonas_fluorescens_strain=Ps006	GCA_001541845.1	4
Vibrio_harveyi_strain=ATCC_43516	GCA_001558435.1	4
Vibrio_mimicus_strain=ATCC_33654	GCA_001558475.1	4
Pseudomonas_sp._ABFPK_strain=ABFPK	GCA_001586765.1	4
Pseudomonas_putida_KT2440_strain=KT2440	GCA_000007565.2	3
GCA_000007805.1_ASM780v1	GCA_000007805.1	3
Pseudomonas_syringae pv. syringae B728a strain=B728a	GCA_000012245.1	3
Shewanella_sp._MR-7_strain=MR-7	GCA_000014665.1	3
Shewanella_sp._MR-4_strain=MR-4	GCA_000014685.1	3
Shewanella_sp._W3-18-1_strain=W3-18-1	GCA_000015185.1	3
Pseudomonas_mendocina_ymp_strain=ymp	GCA_000016565.1	3
Pseudomonas_putida_F1_strain=F1	GCA_000016865.1	3
Pseudomonas_aeruginosa_PA7_strain=PA7	GCA_000017205.1	3
Shewanella_pealeana_ATCC_700345_strain=ATCC_700345	GCA_000018285.1	3
Shewanella_halifaxensis_HAW-EB4_strain=HAW-EB4	GCA_000019185.1	3
Shewanella_baltica_OS223_strain=OS223	GCA_000021665.1	3
Vibrio_antiquarius_strain=EX25	GCA_000024825.1	3
Herbaspirillum_seropedicae_SmR1_strain=SmR1	GCA_000143225.1	3
Shewanella_oneidensis_MR-1_strain=MR-1	GCA_000146165.2	3
Psychromonas_sp._CNPT3_strain=CNPT3	GCA_000153405.2	3
Pseudomonas_amygdali_pv._aesculi_str._2250_strain=2250	GCA_000163275.1	3
Pseudomonas_fluorescens_WH6_strain=WH6	GCA_000166515.1	3
Pseudomonas_putida_BIRD-1_strain=BIRD-1	GCA_000183645.1	3
Pseudomonas_sp._TJI-51_strain=TJI-51	GCA_000190455.3	3
Aeromonas_salmonicida_subsp._salmonicida_A449_strain=A449	GCA_000196395.1	3
Shewanella_sp._ANA-3_strain=ANA-3	GCA_000203935.1	3
Pseudomonas_fulva_12-X_strain=12-X	GCA_000213805.1	3
Pseudomonas_fluorescens_HK44_strain=HK44	GCA_000217955.3	3
Pseudomonas_putida_S16_strain=S16	GCA_000219705.1	3
Pseudomonas_psychrotolerans_L19_strain=L19	GCA_000236825.2	3
Pseudomonas_fluorescens_F113_strain=F113	GCA_000237065.1	3
Vibrio_sp._EJY3_strain=EJY3	GCA_000241385.1	3
Pseudomonas_sp._PAMC_25886_strain=PAMC_25886	GCA_000242655.2	3
Oceanimonas_sp._GK1_strain=GK1	GCA_000243075.1	3
Pseudomonas_sp._HYS_strain=HYS	GCA_000259195.1	3
Pseudomonas_sp._M47T1_strain=M47T1	GCA_000263855.1	3
Pseudomonas_chlororaphis_O6_strain=O6	GCA_000264555.1	3
Pseudomonas_fluorescens_NZ011_strain=NZ011	GCA_000276585.1	3
Pseudomonas_fluorescens_NZ007_strain=NZ007	GCA_000280805.1	3
Pseudomonas_chlororaphis_subsp._aureofaciens_30-84_strain=30-84	GCA_000281915.1	3
Pseudomonas_sp._GM17_strain=GM17	GCA_000282175.1	3
Pseudomonas_sp._GM21_strain=GM21	GCA_000282215.1	3
Pseudomonas_sp._GM24_strain=GM24	GCA_000282235.1	3
Pseudomonas_sp._GM30_strain=GM30	GCA_000282275.2	3
Pseudomonas_sp._GM48_strain=GM48	GCA_000282335.1	3
Pseudomonas_sp._GM80_strain=GM80	GCA_000282515.1	3
Pseudomonas_mendocina_DLHK_strain=DLHK	GCA_000287395.1	3
Pseudomonas_fluorescens_R124_strain=R124	GCA_000292795.1	3
Pseudomonas_syringae_pv._avellanae_str._ISPaVe013_strain=ISPaVe013	GCA_000302795.1	3
Pseudomonas_fluorescens_BS2_strain=BS2	GCA_000308175.1	3
Pseudomonas_sp._UW4_strain=UW4	GCA_000316175.1	3
Pseudomonas_sp._M1_strain=M1	GCA_000317185.3	3
Pseudomonas_putida_CSV86_strain=CSV86	GCA_000319305.1	3
Pseudomonas_putida_HB3267_strain=PC9	GCA_000325725.1	3
Vibrio_parahaemolyticus_BB22OP_strain=BB22OP	GCA_000328405.1	3
Pseudomonas_fluorescens_Pf29Arp_strain=Pf29Arp	GCA_000346775.1	3
Pseudomonas_putida_LF54_strain=LF54	GCA_000390005.2	3
Pseudomonas_putida_MTCC_5279_strain=MTCC5279	GCA_000411615.1	3
Pseudomonas_fluorescens_LMG_5329_strain=LMG_5329	GCA_000411675.1	3
Pseudomonas_sp._CFT9_strain=CFT9	GCA_000416255.1	3
Pseudomonas_sp._P818_strain=P818	GCA_000418555.1	3
Pseudomonas_cremoricolorata_DSM_17059_=_NBRC_16634_strain=DSM_17059	GCA_000425745.1	3
Pseudomonas_viridiflava_TA043_strain=TA043	GCA_000452485.1	3
Pseudomonas_viridiflava_CC1582_strain=CC1582	GCA_000452505.1	3
Pseudomonas_syringae_CC1524_strain=CC1524	GCA_000452745.2	3
Pseudomonas_putida_SJ3_strain=SJ3	GCA_000478865.2	3
Pseudomonas sp. LAIL14HWK12:I7 strain=LAIL14HWK12:I7	GCA_000483465.1	3
Pseudomonas_sp._TKP_strain=TKP	GCA_000508205.1	3
Pseudomonas oleovorans MOIL14HWK12 strain=MOIL14HWK12	GCA_000510765.1	3
Pseudomonas sp. URIL14HWK12:I6 strain=URIL14HWK12:I6	GCA_000514195.1	3
Pseudomonas sp. URMO17WK12:I4 strain=URMO17WK12:I4	GCA_000514215.1	3
Pseudomonas sp. URMO17WK12:I3 strain=URMO17WK12:I3	GCA_000514255.1	3
Pseudomonas_aeruginosa_BWHPSA045_strain=BWHPSA045	GCA_000520295.1	3
Pseudomonas_brassicacearum_strain=DF41	GCA_000585995.1	3
Pseudomonas_monteilii_NBRC_103158_=_DSM_14164_strain=DSM_14164	GCA_000621245.1	3
Pseudomonas_pseudoalcaligenes_AD6_strain=AD6	GCA_000626735.1	3
Pseudomonas_sp._RIT357_strain=RIT357	GCA_000632245.1	3
Pseudomonas_stutzeri_strain=19SMN4	GCA_000661915.1	3
Pseudomonas_plecoglossicida_NBRC_103162_=_DSM_15088_strain=DSM_15088	GCA_000688275.1	3
Pseudomonas_aeruginosa_PAO1H2O_strain=PAO1H2O	GCA_000714515.1	3
Pseudomonas_sp._WCS358_strain=WCS358	GCA_000731675.1	3
Pseudomonas_lutea_strain=DSM_17257	GCA_000759445.1	3
Pseudomonas_chlororaphis_subsp._aurantiaca_strain=JD37	GCA_000761195.1	3
Pseudomonas_chlororaphis_strain=EA105	GCA_000783395.1	3
Pseudomonas_aeruginosa_strain=AZPAE14852	GCA_000789845.1	3
Pseudomonas_aeruginosa_strain=AZPAE14990	GCA_000792465.1	3
Pseudomonas_aeruginosa_strain=AZPAE15017	GCA_000793005.1	3
Pseudomonas_brassicacearum_strain=PA1G7	GCA_000800585.1	3
Vibrio_nigripulchritudo_strain=SFn1	GCA_000801275.1	3
Pseudomonas_fluorescens_strain=C2	GCA_000802965.1	3
Pseudomonas_fluorescens_strain=H16	GCA_000802985.1	3
Pseudomonas_nitroreducens_strain=Aramco_J	GCA_000807755.1	3
Pseudomonas_sp._PI1_strain=PI1	GCA_000812405.1	3
Pseudomonas_fluorescens_strain=SF4c	GCA_000817905.1	3
Pseudomonas_fluorescens_strain=UM270	GCA_000836415.1	3
Pseudomonas_veronii_strain=R4	GCA_000836475.2	3
Pseudomonas_putida_strain=KF703	GCA_000875995.1	3
Pseudomonas_amygdali_pv._tabaci_strain=yuexi-1	GCA_000934645.1	3
Pseudomonas_syringae_pv._viburni_strain=CFBP_1702	GCA_000935765.1	3
Pseudomonas_syringae_pv._syringae_strain=41a	GCA_000935775.1	3
Aeromonas_hydrophila_strain=AL06-06	GCA_000940915.1	3
Pseudomonas_fluorescens_strain=NT0133	GCA_000952735.1	3
Pseudomonas_sp._21_strain=21	GCA_000955805.1	3
Pseudomonas_chlororaphis_strain=PCL1606	GCA_000963835.1	3
Pseudomonas_fluorescens_strain=LBUM223	GCA_000968415.1	3
Pseudomonas_kilonensis_strain=1855-344	GCA_000968575.1	3
Janthinobacterium_sp._B9-8_strain=B9-8	GCA_000969645.2	3
Pseudomonas_syringae_pv._syringae_B301D_strain=B301D	GCA_000988485.1	3
Pseudomonas_putida_strain=ATH-43	GCA_001005285.1	3
Pseudomonas_fluorescens_strain=AU13852	GCA_001020815.1	3
Pseudomonas_fluorescens_strain=AU5633	GCA_001020865.1	3
Pseudomonas_sp._ARP3_strain=ARP3	GCA_001029595.1	3
Pseudomonas_stutzeri_strain=SLG510A3-8	GCA_001038645.1	3
Herbaspirillum_seropedicae_strain=Z67	GCA_001040945.1	3
Pseudomonas_sp._KG01_strain=KG01	GCA_001050345.1	3
Pseudomonas_putida_strain=H	GCA_001077495.1	3
Pseudomonas_sp._RIT-PI-a_strain=RIT-PI-a	GCA_001187875.1	3
Pseudomonas_chlororaphis_subsp._piscium_strain=DSM_21509	GCA_001269555.1	3
Pseudomonas_thivervalensis_strain=DSM_13194	GCA_001269655.1	3
Pseudomonas_thivervalensis_strain=PITR2	GCA_001269685.1	3
Pseudomonas kilonensis strain=P12	GCA_001269725.1	3
Pseudomonas_sp._Pf153_strain=Pf153	GCA_001269775.1	3
Pseudomonas_sp._P1.8_strain=P1.8	GCA_001269805.1	3
Pseudomonas_sp._P1.31_strain=P1.31	GCA_001269815.1	3
Pseudomonas_kilonensis_strain=DSM_13647	GCA_001269885.1	3
Pseudomonas_syringae_pv._aceris_strain=A10853	GCA_001270465.1	3
Pseudomonas_syringae_UMAF0158_strain=UMAF0158	GCA_001281365.1	3
Pseudomonas_fuscovaginae_strain=IRRI_7007	GCA_001293475.1	3
Pseudomonas_savastanoi_strain=4352	GCA_001293725.1	3
Pseudomonas_syringae_pv._maculicola_strain=90_32	GCA_001293855.1	3
Pseudomonas_coronafaciens_pv._oryzae_strain=36_1	GCA_001293935.1	3
Pseudomonas_savastanoi_pv._phaseolicola_strain=Y5_2	GCA_001294065.1	3
Pseudomonas_sp._RIT-PI-r_strain=RIT-PI-r	GCA_001297015.1	3
Pseudomonas_putida_strain=HB13667	GCA_001306495.1	3
Pseudomonas_sp._NBRC_111131_strain=NBRC_111131	GCA_001320525.1	3
Pseudomonas_sp._NBRC_111133_strain=NBRC_111133	GCA_001320605.1	3
Pseudomonas_sp._NBRC_111140_strain=NBRC_111140	GCA_001320885.1	3
Pseudomonas_sp._NBRC_111144_strain=NBRC_111144	GCA_001321005.1	3
Pseudomonas_amygdali_strain=ICMP3918	GCA_001400115.1	3
Pseudomonas_syringae_pv._castaneae_strain=ICMP9419	GCA_001400285.1	3
Pseudomonas_syringae_pv._delphinii_strain=ICMP529	GCA_001400335.1	3
Pseudomonas_coronafaciens_pv._garcae_strain=ICMP4323	GCA_001400345.1	3
Pseudomonas_amygdali_pv._hibisci_strain=ICMP9623	GCA_001400395.1	3
Pseudomonas_amygdali_pv._dendropanacis_strain=ICMP9150	GCA_001400435.1	3
Pseudomonas_savastanoi_pv._nerii_strain=ICMP16943	GCA_001400575.1	3
Pseudomonas_syringae_pv._aceris_strain=ICMP2802	GCA_001400655.1	3
Pseudomonas_coronafaciens_pv._atropurpurea_strain=ICMP4457	GCA_001400695.1	3
Pseudomonas_syringae_pv._broussonetiae_strain=ICMP13650	GCA_001400715.1	3
Pseudomonas_caricapapayae_strain=ICMP2855	GCA_001400735.1	3
Pseudomonas_syringae_pv._cunninghamiae_strain=ICMP11894	GCA_001400795.1	3
Pseudomonas_syringae_pv._helianthi_strain=ICMP4531	GCA_001400835.1	3
Pseudomonas_syringae_pv._papulans_strain=ICMP4048	GCA_001401005.1	3
Pseudomonas_amygdali_pv._tabaci_strain=ICMP2835	GCA_001401095.1	3
Pseudomonas_syringae_pv._tomato_strain=ICMP2844	GCA_001401135.1	3
Pseudomonas_viridiflava_strain=ICMP2848	GCA_001401215.1	3
Pseudomonas_syringae_pv._antirrhini_strain=ICMP4303	GCA_001401395.1	3
Pseudomonas_sp._Leaf58_strain=Leaf58	GCA_001422615.1	3
Pseudomonas_sp._Root401_strain=Root401	GCA_001425105.1	3
Pseudomonas_poae_strain=DSM_14936	GCA_001439785.1	3
Pseudomonas_trivialis_strain=DSM_14937	GCA_001439805.1	3
Pseudomonas_citronellolis_strain=TTU2014-011ASC	GCA_001446995.1	3
Pseudomonas_syringae_ICMP_11168_strain=ICMP_11168	GCA_001467285.1	3
Vibrio_alginolyticus_strain=ATCC_33787	GCA_001469735.1	3
Pseudoalteromonas_rubra_strain=SCSIO_6842	GCA_001482385.1	3
Herbaspirillum_rubrisubalbicans_M1_strain=M1	GCA_001483945.1	3
Pseudomonas_sp._EpSL25_strain=EpSL25	GCA_001512295.1	3
Pseudomonas_aeruginosa_strain=T63266	GCA_001516105.1	3
Pseudomonas_oryzihabitans_strain=USDA-ARS-USMARC-56511	GCA_001518815.1	3
Pseudomonas_monteilii_strain=USDA-ARS-USMARC-56711	GCA_001534745.1	3
Pseudomonas_syringae_pv._papulans_strain=CFBP_1754	GCA_001535905.1	3
Pseudomonas_syringae_pv._castaneae_strain=CFBP_4217	GCA_001538245.1	3
Pseudomonas_sp._St29_strain=St29	GCA_001547915.1	3
Pseudomonas_composti_strain=LY1	GCA_001567565.1	3
Pseudomonas_azotoformans_strain=S4	GCA_001579805.1	3
Pseudomonas_citronellolis_strain=P3B5	GCA_001586155.1	3
Pseudomonas_savastanoi pv. phaseolicola 1448A strain=1448A_BAA-978	GCA_000012205.1	2
Colwellia_psychrerythraea 34H strain=34H_BAA-681	GCA_000012325.1	2
Arcobacter_butzleri_RM4018_strain=RM4018	GCA_000014025.1	2
Shewanella_loihica_PV-4_strain=PV-4	GCA_000016065.1	2
Shewanella_sediminis_HAW-EB3_strain=HAW-EB3	GCA_000018025.1	2
Delftia_acidovorans_SPH-1_strain=SPH-1	GCA_000018665.1	2
Shewanella_woodyi_ATCC_51908_strain=ATCC_51908	GCA_000019525.1	2
Laribacter_hongkongensis_HLHK9_strain=HLHK9	GCA_000021025.1	2
Arcobacter_nitrofigilis_DSM_7299_strain=DSM_7299	GCA_000092245.1	2
Pseudomonas_syringae pv. aceris str. M302273 strain=M302273	GCA_000145925.1	2
Pseudomonas_amygdali_pv._tabaci_str._ATCC_11528_strain=ATCC_11528	GCA_000145945.1	2
Pseudomonas_coronafaciens pv. oryzae str. 1 6 strain=1 6	GCA_000156995.1	2
Pseudomonas_savastanoi_pv._savastanoi_NCPPB_3335_strain=NCPPB_3335	GCA_000164015.2	2
Pseudoalteromonas_sp._SM9913_	GCA_000184065.1	2
Pseudomonas_savastanoi_pv._glycinea_str._race_4_strain=race_4	GCA_000187065.2	2
Marinomonas_mediterranea_MMB-1_strain=MMB-1	GCA_000192865.1	2
Burkholderia_gladioli_BSR3_strain=BSR3	GCA_000194745.1	2
Aliivibrio_salmonicida_LFI1238_strain=LFI1238	GCA_000196495.1	2
Delftia_sp._Cs1-4_strain=Cs1-4	GCA_000214395.1	2
Pseudomonas_aeruginosa_AES-1R_strain=AES-1R	GCA_000220025.3	2
Pseudomonas_stutzeri_ATCC_14405_=_CCUG_16156_strain=CCUG_16156	GCA_000237885.2	2
Pseudomonas_fragi_A22_strain=A22	GCA_000250595.1	2
Pseudomonas_fragi_B25_strain=B25	GCA_000250615.1	2
Pseudomonas_pseudoalcaligenes_KF707_strain=KF707	GCA_000262065.3	2
Pseudomonas_fluorescens_A506_strain=A506	GCA_000262325.2	2
Pseudomonas_fluorescens_SS101_strain=SS101	GCA_000263675.2	2
Pseudomonas_synxantha_BG33R_strain=BG33R	GCA_000263715.2	2
Pseudomonas_stutzeri_CCUG_29243_strain=CCUG_29243	GCA_000267545.1	2
Pseudomonas_tolaasii_PMS117_strain=PMS117	GCA_000276565.1	2
Pseudomonas_stutzeri_DSM_10701_strain=DSM_10701	GCA_000279165.1	2
Pseudomonas_stutzeri_XLDN-R_strain=XLDN-R	GCA_000280555.1	2
Pseudomonas_fuscovaginae_CB98818_strain=CB98818	GCA_000280575.1	2
Pseudomonas_luteola_XLDN4-9_strain=XLDN4-9	GCA_000282775.1	2
Pseudomonas_stutzeri_T13_strain=T13	GCA_000282955.1	2
Pseudomonas_psychrophila_HA-4_strain=HA-4	GCA_000282975.1	2
Pseudogulbenkiania_sp._NH8B_strain=NH8B	GCA_000283535.1	2
Arcobacter_butzleri_ED-1_	GCA_000284355.1	2
Marinobacter_hydrocarbonoclasticus_ATCC_49840_strain=ATCC_49840	GCA_000284615.1	2
Pseudomonas_putida_B001_strain=B001	GCA_000285395.1	2
Pseudomonas_fluorescens_Wood1R_strain=WoodR1	GCA_000285615.1	2
Pseudomonas_fluorescens_BBc6R8_strain=BBc6R8	GCA_000297195.2	2
Pseudomonas_avellanae_BPIC_631_strain=BPIC_631	GCA_000302915.1	2
Desulfobacula_toluolica_Tol2_strain=Tol2	GCA_000307105.1	2
Pseudomonas_sp._PAMC_26793_strain=PAMC_26793	GCA_000313235.1	2
Pseudomonas_sp._313_strain=313	GCA_000316965.1	2
Pseudomonas_fluorescens_BRIP34879_strain=BRIP34879	GCA_000334015.1	2
Pseudomonas_poae_RE*1-1-14_strain=RE*1-1-14	GCA_000336465.1	2
Pseudomonas_stutzeri_NF13_strain=NF13	GCA_000341615.1	2
Pseudomonas_sp._CBZ-4_strain=CBZ-4	GCA_000346755.1	2
Pseudomonas_denitrificans_ATCC_13867_strain=ATCC_13867	GCA_000349845.1	2
Pseudomonas_resinovorans_NBRC_106553_strain=NBRC_106553	GCA_000412695.1	2
Pseudomonas_sp._CFII64_strain=CFII64	GCA_000416235.1	2
Pseudomonas_syringae_pv._actinidiae_ICMP_19071_strain=ICMP_19071	GCA_000416485.1	2
Pseudomonas_azotifigens_DSM_17556_strain=DSM_17556	GCA_000425625.1	2
Pseudomonas_parafulva_NBRC_16636_=_DSM_17004_strain=DSM_17004	GCA_000425765.1	2
Pseudomonas_syringae_pv._pisi_str._PP1_strain=PP1	GCA_000452445.2	2
Pseudomonas_syringae_USA007_strain=USA007	GCA_000452545.2	2
Pseudomonas_syringae_CC1557_strain=CC1557	GCA_000452705.3	2
Pseudomonas_syringae_CC1458_strain=CC1458	GCA_000452805.2	2
Pseudomonas_syringae_CC1544_strain=CC1544	GCA_000452905.2	2
Pseudomonas_syringae_CC94_strain=CC94	GCA_000452925.2	2
Pseudomonas_sp._ICMP_17674_strain=ICMP17674	GCA_000467045.1	2
Pseudomonas_alcaligenes_NBRC_14159_strain=NBRC_14159	GCA_000467105.1	2
Pseudomonas_aeruginosa_BL07_strain=BL07	GCA_000481005.1	2
Pseudomonas_aeruginosa_BWHPSA019_strain=BWHPSA019	GCA_000481325.1	2
Pseudomonas_aeruginosa_CF18_strain=CF18	GCA_000481925.1	2
Pseudomonas_chloritidismutans_AW-1_strain=AW-1	GCA_000495915.1	2
Pseudomonas_putida S610 strain=S610	GCA_000497385.1	2
Pseudomonas_chlororaphis_subsp._aurantiaca_PB-St2_strain=PB-St2	GCA_000506385.1	2
Pseudomonas_sp._FH4_strain=FH4	GCA_000510915.2	2
Pseudomonas_aeruginosa_BWHPSA047_strain=BWHPSA047	GCA_000520255.1	2
Pseudomonas_aeruginosa_PA103_strain=PA103	GCA_000611975.2	2
Pseudomonas_syringae_pv._actinidiae_ICMP_18884_strain=ICMP_18884	GCA_000648735.2	2
Burkholderia_cepacia_JBK9_strain=JBK9	GCA_000701165.2	2
Pseudomonas_fluorescens_strain=UK4	GCA_000730425.1	2
Pseudomonas_syringae_strain=CEB003	GCA_000737235.1	2
Pseudomonas_sp._BRG-100_strain=BRG-100	GCA_000737955.1	2
Pseudomonas_syringae_pv._syringae_strain=Alf3	GCA_000738515.1	2
Pseudomonas_sp._20_BN_strain=20_BN	GCA_000756775.2	2
Pseudomonas_rhizosphaerae_strain=DSM_16299	GCA_000761155.1	2
Pseudomonas_fluorescens_PA4C2_strain=PA4C2	GCA_000785395.1	2
Pseudomonas_aeruginosa_strain=AZPAE15052	GCA_000791465.1	2
Pseudomonas_aeruginosa_strain=AZPAE14993	GCA_000792515.1	2
Pseudomonas_aeruginosa_strain=AZPAE14994	GCA_000792545.1	2
Pseudomonas_aeruginosa_strain=AZPAE15055	GCA_000793185.1	2
Pseudomonas_aeruginosa_strain=AZPAE14404	GCA_000796145.1	2
Pseudomonas_sp._11/12A_strain=11/12A	GCA_000800055.1	2
Pseudomonas_fluorescens_strain=AU6026	GCA_000801795.1	2
Pseudomonas_fluorescens_strain=AU11518	GCA_000801855.1	2
Pseudomonas_fluorescens_strain=AU14705	GCA_000801895.1	2
Pseudomonas_fluorescens_strain=AU12271	GCA_000801915.1	2
Pseudomonas_putida_strain=SQ1	GCA_000802565.1	2
Pseudomonas_fluorescens_strain=AU14917	GCA_000803005.1	2
Pseudomonas_balearica DSM 6083 strain=DSM6083 SP1402	GCA_000818015.1	2
Pseudomonas_xanthomarina_strain=S11	GCA_000825645.1	2
Pseudomonas_stutzeri_strain=YC-YH1	GCA_000828205.1	2
Pseudomonas_fulva_strain=MEJ086	GCA_000834555.1	2
Pseudomonas_stutzeri_strain=BAL361	GCA_000935215.1	2
Pseudomonas_stutzeri_strain=NT0124	GCA_000952205.1	2
Pseudomonas_sp._5_strain=5	GCA_000955815.1	2
Burkholderia_dolosa AU0158 strain=AU0158	GCA_000959505.1	2
Burkholderia_gladioli strain=ATCC 10248	GCA_000959725.1	2
Pseudomonas_putida_KG-4_strain=KG-4	GCA_000987155.1	2
Pseudomonas_syringae_pv._syringae_HS191_strain=HS191	GCA_000988395.1	2
Pseudomonas_psychrophila_strain=RGCB_166	GCA_001005765.1	2
Pseudomonas_fluorescens_strain=AU2390	GCA_001020765.1	2
Pseudomonas_fluorescens_strain=AU11122	GCA_001020785.1	2
Pseudomonas_fluorescens_strain=AU12597	GCA_001020795.1	2
Pseudomonas_aeruginosa_strain=Pae_CF67.02j	GCA_001024395.1	2
Burkholderia_contaminans_strain=MS14	GCA_001029145.1	2
Pseudomonas_deceptionensis_strain=DSM_26521	GCA_001042895.1	2
Pseudomonas_taetrolens_strain=DSM_21104	GCA_001042915.1	2
Pseudomonas_helleri_strain=DSM_29165	GCA_001043025.1	2
Pseudomonas_weihenstephanensis_strain=DSM_29166	GCA_001043055.1	2
Pseudomonas_helleri_strain=DSM_28141	GCA_001043065.1	2
Pseudomonas_mendocina_strain=1223_PMEN	GCA_001062345.1	2
Pseudomonas_stutzeri_strain=267_PSTU	GCA_001064225.1	2
Pseudomonas_sp._Q12-87_strain=Q12-87	GCA_001269755.1	2
Pseudomonas_fluorescens_strain=DSM_50090	GCA_001269845.1	2
Pseudomonas_syringae_pv._actinidiae_strain=MAFF_212056	GCA_001270005.1	2
Pseudomonas_aeruginosa_strain=EML545	GCA_001280745.1	2
Pseudomonas_syringae_pv._maculicola_strain=YM7930	GCA_001293575.1	2
Pseudomonas_syringae_pv._cilantro_strain=0788_9	GCA_001293775.1	2
Pseudomonas_syringae_pv._maculicola_strain=KN91	GCA_001294185.1	2
Pseudomonas_amygdali_pv._morsprunorum_strain=FTRS_U7805	GCA_001294215.1	2
Pseudomonas_sp._L10.10_strain=L10.10	GCA_001294575.1	2
Pseudomonas_libanensis_strain=RIT-PI-g	GCA_001297075.1	2
Pseudomonas_sp._GTC_16482_strain=GTC_16482	GCA_001319995.1	2
Pseudomonas_sp._NBRC_111119_strain=NBRC_111119	GCA_001320125.1	2
Pseudomonas_sp._NBRC_111127_strain=NBRC_111127	GCA_001320345.1	2
Pseudomonas_aeruginosa_	GCA_001375155.1	2
Pseudomonas_cannabina_strain=ICMP2823	GCA_001400175.1	2
Pseudomonas_syringae_pv._coriandricola_strain=ICMP12471	GCA_001400185.1	2
Pseudomonas_syringae_pv._cerasicola_strain=ICMP17524	GCA_001400215.1	2
Pseudomonas_syringae_pv._daphniphylli_strain=ICMP9757	GCA_001400275.1	2
Pseudomonas_amygdali_pv._eriobotryae_strain=ICMP4455	GCA_001400455.1	2
Pseudomonas_syringae_pv._lapsa_strain=ICMP3947	GCA_001400495.1	2
Pseudomonas_savastanoi_pv._phaseolicola_strain=ICMP2740	GCA_001400605.1	2
Pseudomonas_amygdali_pv._ciccaronei_strain=ICMP5710	GCA_001400755.1	2
Pseudomonas_ficuserectae_strain=ICMP7848	GCA_001400815.1	2
Pseudomonas_savastanoi_pv._retacarpa_strain=ICMP16945	GCA_001400935.1	2
Pseudomonas_syringae_pv._ribicola_strain=ICMP3882	GCA_001400955.1	2
Pseudomonas_syringae_pv._solidagae_strain=ICMP16925	GCA_001401055.1	2
Pseudomonas_amygdali_pv._ulmi_strain=ICMP3962	GCA_001401165.1	2
Pseudomonas_amygdali_pv._sesami_strain=ICMP763	GCA_001401265.1	2
Pseudomonas_syringae_pv._tagetis_strain=ICMP4091	GCA_001401315.1	2
Pseudomonas_syringae_pv._aptata_strain=ICMP459	GCA_001401335.1	2
Pseudomonas_syringae_pv._alisalensis_strain=ICMP15200	GCA_001401375.1	2
Burkholderia_cepacia_ATCC_25416_strain=UCB_717	GCA_001411495.1	2
Pseudomonas_fluorescens_strain=ATCC_948_substr._2	GCA_001414295.1	2
Agarivorans_gilvus_strain=WH0801	GCA_001420915.1	2
Pseudomonas_sp._Leaf48_strain=Leaf48	GCA_001421885.1	2
Pseudomonas_sp._Leaf129_strain=Leaf129	GCA_001423465.1	2
Pseudomonas_sp._Root569_strain=Root569	GCA_001427465.1	2
Pseudomonas_libanensis_strain=DSM_17149	GCA_001439685.1	2
Pseudomonas_sp._DSM_29164_strain=DSM_29164	GCA_001439735.1	2
Pseudomonas_orientalis_strain=DSM_17489	GCA_001439815.1	2
Pseudomonas_sp._TTU2014-066ASC_strain=TTU2014-066ASC	GCA_001446915.1	2
Pseudomonas_sp._TTU2014-080ASC_strain=TTU2014-080ASC	GCA_001446935.1	2
Pseudomonas_sp._TTU2014-096BSC_strain=TTU2014-096BSC	GCA_001446945.1	2
Pseudomonas_sp._TTU2014-105ASC_strain=TTU2014-105ASC	GCA_001446975.1	2
Pseudomonas_aeruginosa_strain=WH-SGI-V-07490	GCA_001451685.1	2
Pseudomonas_aeruginosa_strain=WH-SGI-V-07420	GCA_001453145.1	2
Pseudomonas_aeruginosa_strain=WH-SGI-V-07306	GCA_001454285.1	2
Pseudoalteromonas_issachenkonii_strain=KCTC_12958	GCA_001455325.1	2
Pseudoalteromonas_translucida_KMM_520_strain=KMM_520	GCA_001465295.1	2
Pseudomonas_viridiflava_ICMP_13104_strain=ICMP_13104	GCA_001466975.1	2
Pseudomonas_syringae_ICMP_19499_strain=ICMP_19499	GCA_001467115.1	2
Pseudomonas_putida_strain=ABAC63	GCA_001467195.1	2
Pseudomonas_fluorescens_ABAC62_strain=ABAC62	GCA_001467205.1	2
Pseudomonas_marginalis_ICMP_9505_strain=ICMP_9505	GCA_001467265.1	2
Pseudomonas_parafulva_strain=NS212	GCA_001477225.1	2
Pseudomonas_parafulva_strain=NS96	GCA_001477425.1	2
Paucibacter_sp._KCTC_42545_strain=KCTC_42545	GCA_001477625.1	2
Pseudomonas_syringae_pv._lapsa_strain=ATCC_10859	GCA_001482725.1	2
Pseudomonas_aeruginosa_strain=0C4A	GCA_001500245.1	2
Pseudomonas_sp. URMO17WK12:I11	GCA_001511755.1	2
Pseudomonas_sp. URMO17WK12:I11	GCA_001511775.1	2
Pseudomonas_sp._TAD18_strain=TAD18	GCA_001529305.1	2
Pseudomonas_aeruginosa_strain=AU1215	GCA_001545205.1	2
Pseudomonas_aeruginosa_strain=AU10015	GCA_001554425.1	2
Pseudomonas_aeruginosa_strain=AU2342	GCA_001554465.1	2
Pseudomonas_aeruginosa_strain=AU17907	GCA_001554805.1	2
Pseudomonas_aeruginosa_strain=AU7198	GCA_001555225.1	2
Pseudomonas_aeruginosa_strain=AU9899	GCA_001555325.1	2
Vibrio_parahaemolyticus_strain=ATCC_17802	GCA_001558495.1	2
Pseudomonas_sp._HUK17_strain=HUK17	GCA_001566765.1	2
Pseudomonas_monteilii_strain=MO2	GCA_001571445.1	2
Pseudomonas_balearica_strain=st101	GCA_001575025.1	2
Pseudomonas_balearica_strain=LS401	GCA_001575035.1	2
Idiomarina_loihiensis L2TR strain=L2TR	GCA_000008465.1	1
Ralstonia_eutropha_H16_strain=H16	GCA_000009285.2	1
Desulfovibrio_magneticus_RS-1_strain=RS-1	GCA_000010665.1	1
Azospirillum_sp._B510_strain=B510	GCA_000010725.1	1
Burkholderia_lata_strain=383	GCA_000012945.1	1
Hahella_chejuensis_KCTC_2396_strain=KCTC_2396	GCA_000012985.1	1
Rhodoferax_ferrireducens_T118_strain=DSM_15236	GCA_000013605.1	1
Burkholderia_xenovorans_LB400_strain=LB400	GCA_000013645.1	1
Shewanella_denitrificans_OS217_strain=OS217	GCA_000013765.1	1
Pseudomonas_stutzeri_A1501_strain=A1501	GCA_000013785.1	1
Shewanella_piezotolerans WP3 strain=WP3	GCA_000014885.1	1
Shewanella_amazonensis_SB2B_strain=SB2B	GCA_000015245.1	1
Acidovorax_citrulli_AAC00-1_strain=AAC00-1	GCA_000015325.1	1
Desulfovibrio_vulgaris_DP4_strain=DP4	GCA_000015485.1	1
Halorhodospira_halophila_SL1_strain=SL1	GCA_000015585.1	1
Agrobacterium_vitis_S4_strain=S4	GCA_000016285.1	1
Enterobacter_sp._638_strain=638	GCA_000016325.1	1
Sinorhizobium_medicae_WSM419_strain=WSM419	GCA_000017145.1	1
Cronobacter_sakazakii_ATCC_BAA-894_strain=ATCC_BAA-894	GCA_000017665.1	1
Citrobacter_koseri_ATCC_BAA-895_strain=ATCC_BAA-895	GCA_000018045.1	1
Sinorhizobium_fredii_NGR234_strain=NGR234	GCA_000018545.1	1
Cellvibrio_japonicus_Ueda107_strain=Ueda107	GCA_000019225.1	1
Burkholderia_phytofirmans_PsJN_strain=PsJN	GCA_000020125.1	1
Ralstonia_pickettii_12J_strain=12J	GCA_000020205.1	1
Edwardsiella_tarda_EIB202_strain=EIB202	GCA_000020865.1	1
Thioalkalivibrio_sulfidiphilus_HL-EbGr7_strain=HL-EbGR7	GCA_000021985.1	1
Acidovorax_ebreus_TPSY_strain=TPSY	GCA_000022305.1	1
Ralstonia_pickettii_12D_strain=12D	GCA_000023425.1	1
Geobacter_sp._M21_strain=M21	GCA_000023645.1	1
Enterobacter_cloacae_subsp._cloacae_ATCC_13047_strain=ATCC_13047	GCA_000025565.1	1
Pseudoalteromonas_haloplanktis_TAC125_strain=TAC125	GCA_000026085.1	1
Cronobacter_turicensis_z3032_	GCA_000027065.2	1
Agrobacterium_fabrum_str._C58_strain=C58	GCA_000092025.1	1
Pseudomonas_syringae Cit 7 strain=Cit 7	GCA_000145825.1	1
Pseudomonas_amygdali pv. lachrymans str. M301315 strain=M301315	GCA_000146005.1	1
Edwardsiella_tarda_FL6-60_strain=FL6-60	GCA_000146305.1	1
Sinorhizobium_meliloti_AK83_strain=AK83	GCA_000147795.3	1
Ferrimonas_balearica_DSM_9799_strain=DSM_9799	GCA_000148645.1	1
Burkholderia_sp._CCGE1003_strain=CCGE1003	GCA_000148685.1	1
Enterobacter_lignolyticus_SCF1_strain=SCF1	GCA_000164865.1	1
Marinobacter_adhaerens_HP15_strain=HP15	GCA_000166295.1	1
Geobacter_sp._M18_strain=M18	GCA_000175115.2	1
Acidovorax_avenae_subsp._avenae_ATCC_19860_strain=ATCC_19860	GCA_000176855.2	1
Burkholderia_sp._CCGE1001_strain=CCGE1001	GCA_000176935.2	1
Desulfovibrio_vulgaris_str._Hildenborough_strain=Hildenborough	GCA_000195755.1	1
Halomonas_elongata DSM 2581 strain=type strain: DSM 2581	GCA_000196875.1	1
Burkholderia_ambifaria_AMMD_strain=AMMD	GCA_000203915.1	1
Desulfovibrio_africanus_str._Walvis_Bay_strain=Walvis_Bay	GCA_000212675.2	1
Sinorhizobium_meliloti_SM11_strain=SM11	GCA_000218265.1	1
Pseudomonas_stutzeri_ATCC_17588_=_LMG_11199_strain=ATCC_17588_=_LMG_11199	GCA_000219605.1	1
Marichromatium_purpuratum_984_strain=987	GCA_000224005.3	1
Enterobacter_asburiae_LF7a_strain=LF7a	GCA_000224675.1	1
Pseudomonas_stutzeri_SDM-LAC_strain=SDM-LAC	GCA_000235745.2	1
Enterobacter_cloacae_subsp._dissolvens_SDM_strain=SDM	GCA_000235765.3	1
Pseudomonas_extremaustralis_14-3_substr._14-3b_strain=14-3_substr._14-3b	GCA_000242115.2	1
Pseudomonas syringae pv. theae NCPPB 2598 strain=NCPPB 2598	GCA_000245395.1	1
Pseudomonas_syringae_pv._actinidiae_PA459_strain=PA459	GCA_000245455.1	1
Pseudomonas_aeruginosa_MPAO1/P1_strain=MPAO1/P1	GCA_000247435.2	1
Cronobacter_sakazakii_ES15_strain=ES15	GCA_000263215.1	1
Pseudomonas_stutzeri_TS44_strain=TS44	GCA_000263395.1	1
Edwardsiella_tarda_080813_strain=080813	GCA_000264765.2	1
Sulfurospirillum_barnesii_SES-3_strain=SES-3	GCA_000265295.1	1
Pseudomonas_sp._Ag1_strain=Ag1	GCA_000278565.1	1
Pseudomonas_agarici_NCPPB_2289_strain=NCPPB_2289	GCA_000280785.1	1
Pseudomonas_fluorescens_Q2-87_strain=Q2-87	GCA_000281895.1	1
Marinobacter_sp._BSs20148_strain=BSs20148	GCA_000283275.1	1
Azospirillum_lipoferum_4B_strain=4B	GCA_000283655.1	1
Enterobacter_cloacae_subsp._cloacae_ENHKU01_strain=ENHKU01	GCA_000286275.1	1
Pseudomonas_putida_S11_strain=S11	GCA_000292775.1	1
Pseudomonas_pseudoalcaligenes_CECT_5344_strain=CECT5344	GCA_000297075.2	1
Burkholderia_phenoliruptrix_BR3459a_strain=BR3459a	GCA_000300095.1	1
Thalassospira_xiamenensis_M-5_=_DSM_17429_strain=M-5	GCA_000300235.2	1
Kosakonia_sacchari_SP1_strain=SP1	GCA_000300455.3	1
Sinorhizobium_meliloti_Rm41_strain=Rm41	GCA_000304415.1	1
Pseudomonas_sp._Chol1_strain=Chol1	GCA_000306015.1	1
Pseudomonas_stutzeri_KOS6_strain=KOS6	GCA_000307775.2	1
Pseudomonas_stutzeri_RCH2_strain=RCH2	GCA_000327065.1	1
Sinorhizobium_meliloti 2011 strain=2011	GCA_000346065.1	1
Edwardsiella_piscicida_C07-087_strain=C07-087	GCA_000348565.1	1
Pseudomonas_thermotolerans_DSM_14292_strain=DSM_14292	GCA_000364625.1	1
Pseudomonas_pelagia_CL-AP6_strain=CL-AP6	GCA_000410875.1	1
Pseudomonas_stutzeri_B1SMN1_strain=B1SMN1	GCA_000416345.1	1
Pseudomonas_syringae_pv._actinidiae_ICMP_19100_strain=ICMP_19100	GCA_000416825.2	1
Pseudomonas_syringae_pv._actinidiae_ICMP_18886_strain=ICMP_18886	GCA_000416925.1	1
Pseudomonas_caeni_DSM_24390_strain=DSM_24390	GCA_000421765.1	1
Pseudomonas_resinovorans_DSM_21078_strain=DSM_21078	GCA_000423545.1	1
Alteromonas_mediterranea_MED64_strain=Aegean_Sea_MED64	GCA_000439495.1	1
Pseudomonas_syringae_UB303_strain=UB303	GCA_000452565.2	1
Pseudomonas_syringae_CC1583_strain=CC1583	GCA_000452665.2	1
Pseudomonas_syringae_CC1543_strain=CC1543	GCA_000452725.2	1
Pseudomonas_syringae_CC1417_strain=CC1417	GCA_000452825.2	1
Pseudomonas_syringae_UB246_strain=UB246	GCA_000452865.1	1
Pseudomonas_stutzeri_MF28_strain=MF28	GCA_000455665.1	1
Pseudomonas_sp._EGD-AK9_strain=EGD-AK9	GCA_000465935.2	1
Pseudomonas_fuscovaginae_ICMP_5940_strain=ICMP5940	GCA_000467065.1	1
Pseudomonas_aeruginosa_VRFPA03_strain=VRFPA03	GCA_000467675.1	1
Pseudomonas_aeruginosa_C40_strain=C40	GCA_000480475.1	1
Pseudomonas_aeruginosa_C20_strain=C20	GCA_000480515.1	1
Pseudomonas_aeruginosa_M9A.1_strain=M9A.1	GCA_000480535.1	1
Pseudomonas_aeruginosa_BL25_strain=BL25	GCA_000480645.1	1
Pseudomonas_aeruginosa_BL20_strain=BL20	GCA_000480745.1	1
Pseudomonas_aeruginosa_BL18_strain=BL18	GCA_000480785.1	1
Pseudomonas_aeruginosa_BL16_strain=BL16	GCA_000480825.1	1
Pseudomonas_aeruginosa_BL15_strain=BL15	GCA_000480845.1	1
Pseudomonas_aeruginosa_BL13_strain=BL13	GCA_000480885.1	1
Pseudomonas_aeruginosa_BL08_strain=BL08	GCA_000480985.1	1
Pseudomonas_aeruginosa_BL01_strain=BL01	GCA_000481125.1	1
Pseudomonas_aeruginosa_BWHPSA026_strain=BWHPSA026	GCA_000481185.1	1
Pseudomonas_aeruginosa_BWHPSA022_strain=BWHPSA022	GCA_000481265.1	1
Pseudomonas_aeruginosa_BWHPSA015_strain=BWHPSA015	GCA_000481405.1	1
Pseudomonas_aeruginosa_BWHPSA009_strain=BWHPSA009	GCA_000481525.1	1
Pseudomonas_aeruginosa_BWHPSA007_strain=BWHPSA007	GCA_000481565.1	1
Pseudomonas_aeruginosa_CF5_strain=CF5	GCA_000481885.1	1
Pseudomonas_aeruginosa_CF27_strain=CF27	GCA_000481905.1	1
Rhizobium_sp._IRBG74_strain=IRBG74	GCA_000499645.1	1
Pseudomonas_aeruginosa_LES431_strain=LES431	GCA_000508765.1	1
Enterobacter_cloacae_P101_strain=P101	GCA_000512375.1	1
Pseudomonas_thermotolerans_J53_strain=J53	GCA_000513835.1	1
Pseudomonas_aeruginosa_PS50_strain=PS50	GCA_000520175.1	1
Pseudomonas_aeruginosa_BWHPSA046_strain=BWHPSA046	GCA_000520275.1	1
Pseudomonas_aeruginosa_BWHPSA043_strain=BWHPSA043	GCA_000520335.1	1
Pseudomonas_aeruginosa_BWHPSA042_strain=BWHPSA042	GCA_000520355.1	1
Pseudomonas_aeruginosa_BWHPSA037_strain=BWHPSA037	GCA_000520455.1	1
Pseudomonas_stutzeri_strain=28a24	GCA_000590475.1	1
Yersinia_enterocolitica_LC20_strain=LC20	GCA_000597945.1	1
Castellaniella_defragrans_65Phen_strain=65Phen	GCA_000612685.1	1
Pseudomonas_aeruginosa_BWH033_strain=BWH033	GCA_000629065.1	1
Pseudomonas_aeruginosa_3577_strain=3577	GCA_000629245.1	1
Pseudomonas_aeruginosa_BWH059_strain=BWH059	GCA_000629405.1	1
Enterobacter_asburiae_L1_strain=L1	GCA_000632395.1	1
Pseudomonas_bauzanensis_strain=W13Z2	GCA_000632535.1	1
Pseudomonas_otitidis_strain=LNU-E-001	GCA_000632755.1	1
Halomonas_campaniensis_strain=LS21	GCA_000696485.1	1
Pseudomonas_aeruginosa_strain=MRSN18971	GCA_000710625.1	1
Pseudomonas_sp._1-7_strain=1-7	GCA_000742775.1	1
Enterobacter_cloacae_ECR091_strain=ECR091	GCA_000750275.1	1
Burkholderia_cenocepacia strain=DDS 22E-1	GCA_000755725.1	1
Pseudomonas_sp._HMP271_strain=HMP271	GCA_000765155.1	1
Enterobacter_cloacae_strain=GGT036	GCA_000770155.1	1
Pseudomonas_aeruginosa_strain=PDR	GCA_000783275.1	1
Enterobacter_cloacae_strain=ECNIH4	GCA_000784865.1	1
Pantoea_sp._PSNIH2_strain=PSNIH2	GCA_000784965.1	1
Pseudoalteromonas_sp._OCN003_strain=OCN003	GCA_000788395.1	1
Pseudomonas_aeruginosa_strain=AZPAE15049	GCA_000789485.1	1
Pseudomonas_aeruginosa_strain=AZPAE14909	GCA_000789525.1	1
Pseudomonas_aeruginosa_strain=AZPAE14850	GCA_000789785.1	1
Pseudomonas_aeruginosa_strain=AZPAE15037	GCA_000789935.1	1
Pseudomonas_aeruginosa_strain=AZPAE14858	GCA_000790025.1	1
Pseudomonas_aeruginosa_strain=AZPAE15046	GCA_000790285.1	1
Pseudomonas_aeruginosa_strain=AZPAE14892	GCA_000790885.1	1
Pseudomonas_aeruginosa_strain=AZPAE14893	GCA_000790905.1	1
Pseudomonas_aeruginosa_strain=AZPAE14901	GCA_000791105.1	1
Pseudomonas_aeruginosa_strain=AZPAE14948	GCA_000791485.1	1
Pseudomonas_aeruginosa_strain=AZPAE14950	GCA_000791525.1	1
Pseudomonas_aeruginosa_strain=AZPAE14957	GCA_000791705.1	1
Pseudomonas_aeruginosa_strain=AZPAE14971	GCA_000792005.1	1
Pseudomonas_aeruginosa_strain=AZPAE14972	GCA_000792025.1	1
Pseudomonas_aeruginosa_strain=AZPAE14998	GCA_000792625.1	1
Pseudomonas_aeruginosa_strain=AZPAE15060	GCA_000793255.1	1
Pseudomonas_aeruginosa_strain=AZPAE15063	GCA_000793315.1	1
Pseudomonas_aeruginosa_strain=AZPAE14937	GCA_000793785.1	1
Pseudomonas_aeruginosa_strain=AZPAE14934	GCA_000793905.1	1
Pseudomonas aeruginosa	GCA_000794175.1	1
Pseudomonas_aeruginosa_strain=AZPAE14833	GCA_000794265.1	1
Pseudomonas_aeruginosa_strain=AZPAE14570	GCA_000794455.1	1
Pseudomonas_aeruginosa_strain=AZPAE14700	GCA_000794735.1	1
Pseudomonas_aeruginosa_strain=AZPAE14729	GCA_000794925.1	1
Pseudomonas_aeruginosa_strain=AZPAE14730	GCA_000794945.1	1
Pseudomonas_aeruginosa_strain=AZPAE13858	GCA_000795505.1	1
Pseudomonas_aeruginosa_strain=AZPAE14723	GCA_000795705.1	1
Pseudomonas_aeruginosa_strain=AZPAE14373	GCA_000795875.1	1
Pseudomonas_aeruginosa_strain=AZPAE14395	GCA_000796065.1	1
Pseudomonas_aeruginosa_strain=AZPAE14402	GCA_000796085.1	1
Pseudomonas_aeruginosa_strain=AZPAE14403	GCA_000796125.1	1
Pseudomonas_aeruginosa_strain=AZPAE14437	GCA_000796255.1	1
Pseudomonas_aeruginosa_strain=AZPAE14509	GCA_000796425.1	1
Pseudomonas_aeruginosa_strain=AZPAE14538	GCA_000796505.1	1
Pseudomonas_aeruginosa_strain=AZPAE14717	GCA_000796605.1	1
Pseudomonas_aeruginosa_strain=AZPAE12140	GCA_000796615.1	1
Pseudomonas_aeruginosa_strain=AZPAE14715	GCA_000796725.1	1
Pseudomonas_aeruginosa_strain=AZPAE12146	GCA_000796765.1	1
Pseudomonas_aeruginosa_strain=AZPAE12413	GCA_000797125.1	1
Bacillus_sp._WP8_strain=WP8	GCA_000800825.1	1
Enterobacter_sp._E20_strain=E20	GCA_000801755.2	1
Pseudomonas_fluorescens_strain=AU14440	GCA_000801875.1	1
Enterobacter_asburiae_strain=35734	GCA_000807415.4	1
Enterobacter_cloacae_strain=34998	GCA_000807425.4	1
Enterobacter_cloacae_strain=34983	GCA_000814205.1	1
Campylobacter_subantarcticus_LMG_24374_strain=LMG_24374	GCA_000816265.1	1
Rhizobium_gallicum_bv._gallicum_R602_strain=R602	GCA_000816845.1	1
Geobacter_pickeringii_strain=G13	GCA_000817955.1	1
Pseudomonas_aeruginosa_strain=Liverpool_Epidemic_Strain	GCA_000824045.1	1
Pandoraea_apista_strain=TF81F4	GCA_000826965.3	1
Pseudomonas_sp._MT-1_strain=MT-1	GCA_000828755.1	1
Burkholderia_glumae_PG1_strain=PG1	GCA_000835205.1	1
Pseudomonas_aeruginosa_strain=MRSN_20176	GCA_000937465.2	1
Pseudomonas_sp._12M76_air_	GCA_000939975.1	1
Pseudomonas_stutzeri_strain=NT0128	GCA_000952685.1	1
Moritella_viscosa_	GCA_000953735.1	1
Burkholderia_ubonensis MSMB22 strain=MSMB22	GCA_000959245.1	1
Burkholderia_glumae LMG 2196 = ATCC 33617 strain=ATCC 33617	GCA_000960995.1	1
Burkholderia_fungorum strain=ATCC BAA-463	GCA_000961515.1	1
Pseudomonas_sp._BRH_c35_	GCA_000961835.1	1
Rhizobium_sp._NT-26_strain=NT-26	GCA_000967425.1	1
Oleispira_antarctica_RB-8_	GCA_000967895.1	1
Pseudomonas_sp._10B238_strain=10B238	GCA_000970615.1	1
Agrobacterium_tumefaciens_strain=Ach5	GCA_000971565.1	1
Pandoraea_oxalativorans_strain=DSM_23570	GCA_000972785.2	1
Pseudomonas_stutzeri_strain=ST-9	GCA_000982865.1	1
Edwardsiella_tarda_strain=FL95-01	GCA_001011055.1	1
Enterobacter_asburiae_strain=CAV1043	GCA_001022095.1	1
Kluyvera_intermedia_strain=CAV1151	GCA_001022135.1	1
Pseudomonas_aeruginosa_strain=Pae_CF67.03j	GCA_001023775.1	1
Pseudomonas_aeruginosa_strain=Pae_CF67.04g	GCA_001023875.1	1
Pseudomonas_aeruginosa_strain=Pae_CF67.04p	GCA_001023915.1	1
Pseudomonas_aeruginosa_strain=Pae_CF67.03d	GCA_001024055.1	1
Pseudomonas_aeruginosa_strain=Pae_CF67.04m	GCA_001024305.1	1
Pseudomonas_aeruginosa_strain=Pae_CF67.02f	GCA_001024365.1	1
Pseudomonas_aeruginosa_strain=Pae_CF67.04i	GCA_001024615.1	1
Pseudomonas_aeruginosa_strain=Pae_CF67.05f	GCA_001024805.1	1
Burkholderia_pyrrocinia_strain=DSM_10685	GCA_001028665.1	1
Enterobacter_cloacae_strain=UW5	GCA_001029645.1	1
Pseudomonas_aeruginosa_strain=Pae_CF67.07b	GCA_001034745.1	1
Pseudomonas_aeruginosa_strain=Pae_CF67.09d	GCA_001035315.1	1
Pseudomonas_aeruginosa_strain=Pae_CF67.09g	GCA_001035395.1	1
Pseudomonas_aeruginosa_strain=Pae_CF67.09i	GCA_001035445.1	1
Pseudomonas_aeruginosa_strain=Pae_CF67.09l	GCA_001035495.1	1
Pseudomonas_aeruginosa_strain=Pae_CF67.09o	GCA_001035565.1	1
Pseudomonas_aeruginosa_strain=Pae_CF67.09s	GCA_001035635.1	1
Pseudomonas_aeruginosa_strain=Pae_CF67.10k	GCA_001035875.1	1
Pseudomonas_aeruginosa_strain=Pae_CF67.11b	GCA_001036105.1	1
Pseudomonas_aeruginosa_strain=Pae_CF67.12i	GCA_001036605.1	1
Pseudomonas_aeruginosa_strain=Pae_CF67.05q	GCA_001036815.1	1
Pseudomonas_aeruginosa_strain=Pae_CF67.05t	GCA_001036835.1	1
Pseudomonas_aeruginosa_strain=Pae_CF67.07c	GCA_001037185.1	1
Pseudomonas_lundensis_strain=DSM_6252	GCA_001042985.1	1
Marinobacter_psychrophilus_strain=20041	GCA_001043175.1	1
Yersinia_aleksiciae_strain=159	GCA_001047675.1	1
Thauera_humireducens_strain=SgZ-1	GCA_001051995.2	1
Pseudomonas_aeruginosa_strain=468_PAER	GCA_001065075.1	1
Pseudomonas_aeruginosa_strain=BTP037	GCA_001086645.1	1
Pseudomonas_aeruginosa_strain=P31_Wales_1_VIM_2_11_11	GCA_001181025.1	1
Pseudomonas_aeruginosa_strain=P48_London_17_VIM_2_01_13	GCA_001181405.1	1
Pseudomonas_aeruginosa_strain=P54_1_London_24_VIM_2_04_13	GCA_001181605.1	1
Pseudomonas_aeruginosa_strain=P59_Wales_1_VIM_2_09_13	GCA_001181885.1	1
Marinobacter_sp._CP1_strain=CP1	GCA_001266795.1	1
Cronobacter_universalis_NCTC_9529_strain=NCTC_9529	GCA_001277175.1	1
Cronobacter_muytjensii_ATCC_51329_strain=ATCC_51329	GCA_001277195.1	1
Cronobacter_dublinensis_subsp._dublinensis_LMG_23823_strain=LMG_23823	GCA_001277235.1	1
Cronobacter_sakazakii_strain=NCTC_8155	GCA_001277275.1	1
Pseudomonas_aeruginosa_strain=EML548	GCA_001280765.1	1
Pseudomonas_amygdali_pv._sesami_strain=HC_1	GCA_001294115.1	1
Pseudomonas_stutzeri_strain=KF716	GCA_001294145.1	1
Pseudomonas_savastanoi_pv._glycinea_strain=UnB647	GCA_001294275.1	1
Pseudomonas_aeruginosa_strain=PASS4	GCA_001295285.1	1
Pseudomonas_putida_JCM_18798_strain=JCM_18798	GCA_001312185.1	1
Pseudomonas_sp._NBRC_111137_strain=NBRC_111137	GCA_001320785.1	1
Pseudomonas_aeruginosa_	GCA_001373615.1	1
Pseudomonas_aeruginosa_	GCA_001373675.1	1
Pseudomonas_aeruginosa_	GCA_001373715.1	1
Pseudomonas_aeruginosa_	GCA_001373775.1	1
Pseudomonas_aeruginosa_	GCA_001373855.1	1
Pseudomonas_aeruginosa_	GCA_001373875.1	1
Pseudomonas_aeruginosa_	GCA_001373995.1	1
Pseudomonas_aeruginosa_	GCA_001374075.1	1
Pseudomonas_aeruginosa_	GCA_001374195.1	1
Pseudomonas_aeruginosa_	GCA_001374635.1	1
Pseudomonas_aeruginosa_	GCA_001374695.1	1
Pseudomonas_aeruginosa_	GCA_001374835.1	1
Pseudomonas_aeruginosa_	GCA_001374915.1	1
Pseudomonas_aeruginosa_	GCA_001374975.1	1
Pseudomonas_aeruginosa_	GCA_001375015.1	1
Pseudomonas_aeruginosa_	GCA_001375115.1	1
Pseudomonas_aeruginosa_	GCA_001375295.1	1
Pseudomonas_aeruginosa_	GCA_001375375.1	1
Pseudomonas_aeruginosa_	GCA_001375435.1	1
Pseudomonas_syringae pv. coryli strain=ICMP17001	GCA_001400235.1	1
Pseudomonas_amygdali_pv._photiniae_strain=ICMP7840	GCA_001400415.1	1
Pseudomonas_meliae_strain=ICMP6289	GCA_001400515.1	1
Pseudomonas_amygdali_pv._mori_strain=ICMP4331	GCA_001400525.1	1
Pseudomonas_syringae_pv._primulae_strain=ICMP3956	GCA_001400635.1	1
Pseudomonas_amygdali_pv._aesculi_strain=ICMP8947	GCA_001400675.1	1
Pseudomonas_endophytica_strain=BSTT44	GCA_001411475.1	1
Burkholderia_plantarii_strain=ATCC_43733	GCA_001411805.1	1
Pseudomonas_corrugata_strain=CFBP5403	GCA_001412195.1	1
Pseudomonas_aeruginosa_strain=14651	GCA_001414155.1	1
Pseudomonas_fluorescens_strain=ATCC_948_substr._1	GCA_001414285.1	1
Pseudomonas_aeruginosa_strain=ATCC_33349	GCA_001420185.1	1
Aneurinibacillus_sp._XH2_strain=Xh2	GCA_001439585.2	1
Colwellia_sp._MT41_strain=MT41	GCA_001444365.1	1
Pseudomonas_aeruginosa_strain=ATCC_33353	GCA_001444755.1	1
Pseudomonas_aeruginosa_strain=ATCC_33364	GCA_001444915.1	1
Pseudomonas_aeruginosa_strain=WH-SGI-V-07057	GCA_001449165.1	1
Pseudomonas_aeruginosa_strain=WH-SGI-V-07165	GCA_001449465.1	1
Pseudomonas_aeruginosa_strain=WH-SGI-V-07243	GCA_001450065.1	1
Pseudomonas_aeruginosa_strain=WH-SGI-V-07055	GCA_001450355.1	1
Pseudomonas_aeruginosa_strain=WH-SGI-V-07067	GCA_001450405.1	1
Pseudomonas_aeruginosa_strain=WH-SGI-V-07182	GCA_001450585.1	1
Pseudomonas_aeruginosa_strain=WH-SGI-V-07239	GCA_001450755.1	1
Pseudomonas_aeruginosa_strain=WH-SGI-V-07506	GCA_001453265.1	1
Pseudomonas_aeruginosa_strain=WH-SGI-V-07299	GCA_001453805.1	1
Pseudomonas_aeruginosa_strain=WH-SGI-V-07277	GCA_001454065.1	1
Pseudomonas_aeruginosa_strain=WH-SGI-V-07284	GCA_001454085.1	1
Pseudomonas_aeruginosa_strain=WH-SGI-V-07300	GCA_001454265.1	1
Pseudomonas_aeruginosa_strain=WH-SGI-V-07281	GCA_001454645.1	1
Pseudomonas_aeruginosa_strain=WH-SGI-V-07287	GCA_001454675.1	1
Klebsiella_sp._G5_strain=G5	GCA_001461805.1	1
Pandoraea_norimbergensis_strain=DSM_11628	GCA_001465545.1	1
Pseudomonas_sp._ABAC61_strain=ABAC61	GCA_001467175.1	1
Pseudomonas_fluorescens_strain=et76	GCA_001468775.1	1
Pannonibacter_phragmitetus_strain=31801	GCA_001484065.1	1
Pseudomonas_aeruginosa_strain=H27930	GCA_001516325.1	1
Leclercia_adecarboxylata_strain=USDA-ARS-USMARC-60222	GCA_001518835.1	1
Enterobacter_asburiae_strain=ATCC_35953	GCA_001521715.1	1
Pseudomonas_aeruginosa_strain=SPA01	GCA_001535675.1	1
Pseudomonas_amygdali_pv._eriobotryae_strain=CFBP_2343	GCA_001538055.1	1
Pseudomonas_syringae_pv._avii_strain=CFBP_3846	GCA_001538095.1	1
Pseudomonas_fluorescens_strain=Ps_22	GCA_001542715.1	1
Pseudomonas_agarici_strain=NCPPB_2472	GCA_001543125.1	1
Pseudomonas_fragi_strain=P121	GCA_001543265.1	1
Methylobacterium_aquaticum_strain=MA-22A	GCA_001548015.1	1
Agrobacterium_tumefaciens_strain=S33	GCA_001551895.1	1
Pseudomonas_aeruginosa_strain=AU15431	GCA_001554585.1	1
Pseudomonas_aeruginosa_strain=AU10583	GCA_001554665.1	1
Pseudomonas_aeruginosa_strain=AU10409	GCA_001554695.1	1
Pseudomonas_aeruginosa_strain=AU10272	GCA_001554705.1	1
Pseudomonas_aeruginosa_strain=AU12424	GCA_001554875.1	1
Pseudomonas_aeruginosa_strain=AU19803	GCA_001554955.1	1
Pseudomonas_aeruginosa_strain=AU19804	GCA_001554995.1	1
Pseudomonas_aeruginosa_strain=AU18068	GCA_001555155.1	1
